# Supplementary material for: N′-(3,4-Dichloro­benzyl­idene)-5-methyl-1-(4-nitro­phen­yl)-1H-1,2,3-triazole-4-carbohydrazide
Source: Acta Crystallogr Sect E Struct Rep Online. 2012 May 26;68(Pt 6):o1902. doi: 10.1107/S1600536812023112 (PMC3379459; doi:10.1107/S1600536812023112)
Supplement: Supplementary file 1 [file e-68-o1902-sup1.cif]

##############################################################################
#                                                                            #
# This CIF contains the data in a paper accepted for publication in          #
# Acta Crystallographica Section E. It conforms to the requirements of       #
# Notes for Authors for Acta Crystallographica Section E, and has been       #
# peer reviewed under the auspices of the IUCr Commission on Journals.       #
#                                                                            #
# Full details of the Crystallographic Information File format               #
# are given in the paper "The Crystallographic Information File (CIF):       #
# a New Standard Archive File for Crystallography" by S. R. Hall, F. H.      #
# Allen and I. D. Brown [Acta Cryst. (1991), A47, 655-685].                  #
#                                                                            #
# The current version of the core CIF dictionary is obtainable from          #
# ftp://ftp.iucr.org/pub/cif_core.dic.                                       #
#                                                                            #
# Software is freely available for graphical display of the structure(s)     #
# in this CIF. For information consult the CIF software page                 #
# http://www.iucr.org/resources/cif/software.                                #
#                                                                            #
# This file may be used for bona fide research purposes within the           #
# scientific community so long as proper attribution is given to the journal # 
# article from which it was obtained.                                        #
#                                                                            #
##############################################################################
data_global
_audit_creation_method     'form.cif (version 2.0)'
_journal_data_validation_number     ?
_journal_date_recd_electronic     2012-05-17
_journal_date_accepted     2012-05-21
_journal_name_full     'Acta Crystallographica, Section E'
_journal_year     2012
_journal_volume     68
_journal_issue      6
_journal_page_first     o1902
_journal_page_last     o1902
_journal_paper_category     QO
_journal_paper_doi     10.1107/S1600536812023112
_journal_coeditor_code     HB6804
_publ_contact_author_name     'Prof. Fun, Hoong-Kun'
_publ_contact_author_address
;
      X-ray Crystallography Unit
      School of Physics
      Universiti Sains Malaysia
      11800 USM, Penang
      MALAYSIA
;
_publ_contact_author_email     'hkfun@usm.my'
_publ_contact_author_fax     '604 6579150'
_publ_contact_author_phone     '604 6533652'
_publ_section_title
;\
<i>N</i>'-(3,4-Dichlorobenzylidene)-5-methyl-1-(4-nitrophenyl)-1<i>H</i>-1,2,3-\
triazole-4-carbohydrazide
;
loop_
    _publ_author_name
    _publ_author_footnote
    _publ_author_address
    'Fun, Hoong-Kun'
;
Thomson Reuters ResearcherID: A-3561-2009.
;
;
X-ray Crystallography Unit
School of Physics
Universiti Sains Malaysia
11800 USM, Penang
Malaysia
;
    'Suhana Arshad' ?
;
X-ray Crystallography Unit
School of Physics
Universiti Sains Malaysia
11800 USM, Penang
Malaysia
;
    'Nithinchandra' ?
;
Department of Studies in Chemistry,
Mangalore University,
Mangalagangothri 574 199,
Karnataka, India
;
    'Balakrishna Kalluraya' ?
;
Department of Studies in Chemistry,
Mangalore University,
Mangalagangothri 574 199,
Karnataka, India
;
    'Vidyashree, J. H. S.' ?
;
Department of Studies in Chemistry,
Mangalore University,
Mangalagangothri 574 199,
Karnataka, India
;
data_I
_audit_creation_method     SHELXL-97
_chemical_name_systematic
;
<i>N</i>'-(3,4-Dichlorobenzylidene)-5-methyl-1-(4-nitrophenyl)-1<i>H</i>-
1,2,3-triazole-4-carbohydrazide
;
_chemical_name_common     ?
_chemical_formula_moiety     'C17 H12 Cl2 N6 O3'
_chemical_formula_sum     'C17 H12 Cl2 N6 O3'
_chemical_formula_iupac     'C17 H12 Cl2 N6 O3'
_chemical_formula_weight     419.23
_chemical_melting_point     ?
_symmetry_cell_setting     monoclinic
_symmetry_space_group_name_H-M     'P 21/c'
_symmetry_space_group_name_Hall     '-P 2ybc'
loop_
    _symmetry_equiv_pos_as_xyz
    'x, y, z'
    '-x, y+1/2, -z+1/2'
    '-x, -y, -z'
    'x, -y-1/2, z-1/2'
_cell_length_a     6.6309(3)
_cell_length_b     22.7059(10)
_cell_length_c     13.3019(5)
_cell_angle_alpha     90.00
_cell_angle_beta     119.559(2)
_cell_angle_gamma     90.00
_cell_volume     1742.08(13)
_cell_formula_units_Z     4
_cell_measurement_reflns_used     9957
_cell_measurement_theta_min     2.51
_cell_measurement_theta_max     32.08
_cell_measurement_temperature     100.0(10)
_exptl_crystal_description     'plate'
_exptl_crystal_colour     'colourless'
_exptl_crystal_size_max     0.43
_exptl_crystal_size_mid     0.15
_exptl_crystal_size_min     0.08
_exptl_crystal_density_diffrn     1.598
_exptl_crystal_density_meas     ?
_exptl_crystal_density_method     'not measured'
_exptl_crystal_F_000     856
_exptl_absorpt_coefficient_mu     0.407
_exptl_absorpt_correction_type     multi-scan
_exptl_absorpt_process_details     '(<i>SADABS</i>; Bruker, 2009)'
_exptl_absorpt_correction_T_min     0.8443
_exptl_absorpt_correction_T_max     0.9674
_exptl_special_details
;
The crystal was placed in the cold stream of an Oxford Cryosystems Cobra
open-flow nitrogen cryostat (Cosier & Glazer, 1986) operating at 100.0 (1) K.
;
_diffrn_ambient_temperature     100.0(10)
_diffrn_radiation_type     MoK\a
_diffrn_radiation_wavelength     0.71073
_diffrn_radiation_source     'fine-focus sealed tube'
_diffrn_radiation_monochromator     graphite
_diffrn_measurement_device_type     'Bruker SMART APEX DUO CCD'
_diffrn_measurement_method     '\f and \w scans'
_diffrn_detector_area_resol_mean     ?
_diffrn_reflns_number     38004
_diffrn_reflns_av_R_equivalents     0.0304
_diffrn_reflns_av_sigmaI/netI     0.0225
_diffrn_reflns_theta_min     1.79
_diffrn_reflns_theta_max     32.11
_diffrn_reflns_theta_full     32.11
_diffrn_measured_fraction_theta_max     0.998
_diffrn_measured_fraction_theta_full     0.998
_diffrn_reflns_limit_h_min     -9
_diffrn_reflns_limit_h_max     9
_diffrn_reflns_limit_k_min     -33
_diffrn_reflns_limit_k_max     33
_diffrn_reflns_limit_l_min     -19
_diffrn_reflns_limit_l_max     19
_refine_special_details
;
Refinement of <i>F</i>^2^ against ALL reflections. The weighted <i>R</i>-factor
<i>wR</i> and goodness of fit <i>S</i> are based on <i>F</i>^2^, conventional
<i>R</i>-factors <i>R</i> are based on <i>F</i>, with <i>F</i> set to zero for
negative <i>F</i>^2^. The threshold expression of <i>F</i>^2^ >
\s(<i>F</i>^2^) is used only for calculating <i>R</i>-factors(gt) <i>etc</i>.
and is not relevant to the choice of reflections for refinement.
<i>R</i>-factors based on <i>F</i>^2^ are statistically about twice as large
as those based on <i>F</i>, and <i>R</i>- factors based on ALL data will be
even larger.
;
_reflns_number_total     6085
_reflns_number_gt     5280
_reflns_threshold_expression     I>2\s(I)
_refine_ls_structure_factor_coef     Fsqd
_refine_ls_matrix_type     full
_refine_ls_R_factor_all     0.0452
_refine_ls_R_factor_gt     0.0367
_refine_ls_wR_factor_gt     0.0934
_refine_ls_wR_factor_ref     0.0991
_refine_ls_goodness_of_fit_ref     1.037
_refine_ls_restrained_S_all     1.037
_refine_ls_number_reflns     6085
_refine_ls_number_parameters     258
_refine_ls_number_restraints     0
_refine_ls_hydrogen_treatment     mixed
_refine_ls_weighting_scheme     calc
_refine_ls_weighting_details
         'calc w=1/[\s^2^(Fo^2^)+(0.0481P)^2^+0.9914P] where P=(Fo^2^+2Fc^2^)/3'
_atom_sites_solution_hydrogens     geom
_atom_sites_solution_primary     direct
_atom_sites_solution_secondary     difmap
_refine_ls_shift/su_max     0.001
_refine_ls_shift/su_mean     0.000
_refine_diff_density_max     0.639
_refine_diff_density_min     -0.461
_refine_ls_extinction_method     none
_refine_ls_extinction_coef     ?
loop_
    _atom_type_symbol
    _atom_type_description
    _atom_type_scat_dispersion_real
    _atom_type_scat_dispersion_imag
    _atom_type_scat_source
    'C' 'C' 0.0033 0.0016
                         'International Tables Vol C Tables 4.2.6.8 and 6.1.1.4'
    'H' 'H' 0.0000 0.0000
                         'International Tables Vol C Tables 4.2.6.8 and 6.1.1.4'
    'N' 'N' 0.0061 0.0033
                         'International Tables Vol C Tables 4.2.6.8 and 6.1.1.4'
    'O' 'O' 0.0106 0.0060
                         'International Tables Vol C Tables 4.2.6.8 and 6.1.1.4'
    'Cl' 'Cl' 0.1484 0.1585
                         'International Tables Vol C Tables 4.2.6.8 and 6.1.1.4'
_computing_data_collection     'APEX2 (Bruker, 2009)'
_computing_cell_refinement     'SAINT (Bruker, 2009)'
_computing_data_reduction     'SAINT (Bruker, 2009)'
_computing_structure_solution     'SHELXTL (Sheldrick, 2008)'
_computing_structure_refinement     'SHELXTL (Sheldrick, 2008)'
_computing_molecular_graphics     'SHELXTL (Sheldrick, 2008)'
_computing_publication_material
;
SHELXTL (Sheldrick, 2008) and PLATON (Spek, 2009)
;
loop_
    _atom_site_type_symbol
    _atom_site_label
    _atom_site_fract_x
    _atom_site_fract_y
    _atom_site_fract_z
    _atom_site_U_iso_or_equiv
    _atom_site_adp_type
    _atom_site_calc_flag
    _atom_site_refinement_flags
    _atom_site_occupancy
    _atom_site_symmetry_multiplicity
    _atom_site_disorder_assembly
    _atom_site_disorder_group
    Cl Cl1 -0.56021(5) 0.165386(13) 0.28246(3) 0.02116(7) Uani d . 1 1 . .
    Cl Cl2 -0.03571(5) 0.156467(14) 0.34211(3) 0.02223(8) Uani d . 1 1 . .
    O O1 1.5942(2) -0.28578(5) 1.52152(10) 0.0388(3) Uani d . 1 1 . .
    O O2 1.84421(19) -0.26840(5) 1.46501(9) 0.0319(2) Uani d . 1 1 . .
    O O3 0.78124(15) -0.02047(4) 0.78857(7) 0.01839(17) Uani d . 1 1 . .
    N N1 1.6545(2) -0.26107(5) 1.45880(10) 0.0250(2) Uani d . 1 1 . .
    N N2 1.01583(16) -0.11155(4) 1.10939(8) 0.01214(16) Uani d . 1 1 . .
    N N3 0.83699(17) -0.09041(4) 1.12221(8) 0.01438(17) Uani d . 1 1 . .
    N N4 0.70655(17) -0.05895(4) 1.03092(8) 0.01456(17) Uani d . 1 1 . .
    N N5 0.45947(17) -0.01568(4) 0.81069(8) 0.01497(18) Uani d . 1 1 . .
    N N6 0.32662(17) 0.01542(4) 0.71002(8) 0.01402(17) Uani d . 1 1 . .
    C C1 1.4138(2) -0.14706(5) 1.22695(10) 0.0166(2) Uani d . 1 1 . .
    H H1A 1.4642 -0.1214 1.1894 0.020 Uiso calc R 1 1 . .
    C C2 1.5691(2) -0.18447(5) 1.31329(10) 0.0188(2) Uani d . 1 1 . .
    H H2A 1.7244 -0.1852 1.3327 0.023 Uiso calc R 1 1 . .
    C C3 1.4894(2) -0.22062(5) 1.36985(10) 0.0183(2) Uani d . 1 1 . .
    C C4 1.2597(2) -0.22145(5) 1.34402(10) 0.0196(2) Uani d . 1 1 . .
    H H4A 1.2119 -0.2453 1.3851 0.024 Uiso calc R 1 1 . .
    C C5 1.1028(2) -0.18563(5) 1.25507(10) 0.0165(2) Uani d . 1 1 . .
    H H5A 0.9466 -0.1862 1.2339 0.020 Uiso calc R 1 1 . .
    C C6 1.18123(19) -0.14880(5) 1.19790(9) 0.01316(19) Uani d . 1 1 . .
    C C7 0.99791(19) -0.09356(5) 1.00752(9) 0.01230(18) Uani d . 1 1 . .
    C C8 0.79878(19) -0.05976(5) 0.95886(9) 0.01275(18) Uani d . 1 1 . .
    C C9 0.68418(19) -0.02983(5) 0.84506(9) 0.01328(19) Uani d . 1 1 . .
    C C10 0.1116(2) 0.01900(5) 0.68224(9) 0.01384(19) Uani d . 1 1 . .
    H H10A 0.0589 -0.0010 0.7258 0.017 Uiso calc R 1 1 . .
    C C11 -0.05113(19) 0.05422(5) 0.58286(9) 0.01318(18) Uani d . 1 1 . .
    C C12 -0.2838(2) 0.05721(5) 0.55521(10) 0.0160(2) Uani d . 1 1 . .
    H H12A -0.3340 0.0366 0.5993 0.019 Uiso calc R 1 1 . .
    C C13 -0.4402(2) 0.09107(5) 0.46155(10) 0.0179(2) Uani d . 1 1 . .
    H H13A -0.5953 0.0925 0.4423 0.021 Uiso calc R 1 1 . .
    C C14 -0.3645(2) 0.12262(5) 0.39687(10) 0.0152(2) Uani d . 1 1 . .
    C C15 -0.1323(2) 0.11926(5) 0.42388(9) 0.01465(19) Uani d . 1 1 . .
    C C16 0.0234(2) 0.08516(5) 0.51611(9) 0.01451(19) Uani d . 1 1 . .
    H H16A 0.1774 0.0828 0.5336 0.017 Uiso calc R 1 1 . .
    C C17 1.1550(2) -0.11109(6) 0.96271(10) 0.0177(2) Uani d . 1 1 . .
    H H17A 1.0738 -0.1081 0.8799 0.027 Uiso calc R 1 1 . .
    H H17B 1.2053 -0.1510 0.9850 0.027 Uiso calc R 1 1 . .
    H H17C 1.2874 -0.0855 0.9942 0.027 Uiso calc R 1 1 . .
    H H1N5 0.406(3) -0.0207(8) 0.8574(16) 0.027(5) Uiso d . 1 1 . .
loop_
    _atom_site_aniso_label
    _atom_site_aniso_U_11
    _atom_site_aniso_U_22
    _atom_site_aniso_U_33
    _atom_site_aniso_U_12
    _atom_site_aniso_U_13
    _atom_site_aniso_U_23
    Cl1 0.01639(13) 0.02378(14) 0.02034(14) 0.00532(10) 0.00678(11) 0.00923(10)
    Cl2 0.02019(14) 0.02874(15) 0.02075(14) 0.00390(11) 0.01239(12) 0.01002(10)
    O1 0.0315(6) 0.0358(6) 0.0322(6) 0.0003(5) 0.0026(5) 0.0195(5)
    O2 0.0246(5) 0.0302(5) 0.0272(5) 0.0129(4) 0.0023(4) 0.0007(4)
    O3 0.0149(4) 0.0252(4) 0.0170(4) 0.0007(3) 0.0093(3) 0.0048(3)
    N1 0.0232(5) 0.0183(5) 0.0197(5) 0.0029(4) -0.0001(4) 0.0014(4)
    N2 0.0103(4) 0.0142(4) 0.0116(4) 0.0010(3) 0.0051(3) 0.0001(3)
    N3 0.0127(4) 0.0173(4) 0.0140(4) 0.0033(3) 0.0072(3) 0.0011(3)
    N4 0.0131(4) 0.0179(4) 0.0131(4) 0.0028(3) 0.0067(3) 0.0019(3)
    N5 0.0131(4) 0.0208(4) 0.0111(4) 0.0039(3) 0.0061(3) 0.0044(3)
    N6 0.0137(4) 0.0161(4) 0.0103(4) 0.0028(3) 0.0045(3) 0.0014(3)
    C1 0.0128(5) 0.0183(5) 0.0160(5) 0.0002(4) 0.0049(4) 0.0005(4)
    C2 0.0126(5) 0.0202(5) 0.0182(5) 0.0026(4) 0.0035(4) -0.0007(4)
    C3 0.0175(5) 0.0150(5) 0.0135(5) 0.0033(4) 0.0007(4) 0.0005(4)
    C4 0.0206(6) 0.0176(5) 0.0157(5) -0.0011(4) 0.0052(4) 0.0031(4)
    C5 0.0134(5) 0.0186(5) 0.0149(5) -0.0007(4) 0.0051(4) 0.0016(4)
    C6 0.0124(5) 0.0128(4) 0.0113(4) 0.0010(3) 0.0035(4) -0.0004(3)
    C7 0.0106(4) 0.0142(4) 0.0111(4) -0.0003(3) 0.0047(4) -0.0001(3)
    C8 0.0105(4) 0.0152(4) 0.0122(4) 0.0009(3) 0.0053(4) 0.0006(3)
    C9 0.0118(5) 0.0149(4) 0.0121(4) 0.0004(4) 0.0051(4) 0.0005(3)
    C10 0.0143(5) 0.0147(4) 0.0120(4) 0.0010(4) 0.0062(4) 0.0001(3)
    C11 0.0127(5) 0.0142(4) 0.0112(4) 0.0010(4) 0.0048(4) -0.0003(3)
    C12 0.0134(5) 0.0183(5) 0.0153(5) 0.0006(4) 0.0062(4) 0.0029(4)
    C13 0.0121(5) 0.0217(5) 0.0189(5) 0.0016(4) 0.0070(4) 0.0046(4)
    C14 0.0141(5) 0.0159(4) 0.0140(4) 0.0020(4) 0.0057(4) 0.0020(4)
    C15 0.0162(5) 0.0153(4) 0.0136(4) 0.0005(4) 0.0083(4) 0.0012(3)
    C16 0.0137(5) 0.0167(4) 0.0133(4) 0.0013(4) 0.0067(4) 0.0003(3)
    C17 0.0139(5) 0.0250(5) 0.0169(5) 0.0030(4) 0.0096(4) 0.0012(4)
_geom_special_details
;
All e.s.d.'s (except the e.s.d. in the dihedral angle between two l.s. planes)
are estimated using the full covariance matrix. The cell e.s.d.'s are taken
into account individually in the estimation of e.s.d.'s in distances, angles
and torsion angles; correlations between e.s.d.'s in cell parameters are only
used when they are defined by crystal symmetry. An approximate (isotropic)
treatment of cell e.s.d.'s is used for estimating e.s.d.'s involving l.s.
planes.
;
loop_
    _geom_bond_atom_site_label_1
    _geom_bond_atom_site_label_2
    _geom_bond_site_symmetry_2
    _geom_bond_distance
    _geom_bond_publ_flag
    Cl1 C14 . 1.7305(11) ?
    Cl2 C15 . 1.7304(11) ?
    O1 N1 . 1.2248(17) ?
    O2 N1 . 1.2303(17) ?
    O3 C9 . 1.2252(14) ?
    N1 C3 . 1.4711(15) ?
    N2 C7 . 1.3631(14) ?
    N2 N3 . 1.3658(13) ?
    N2 C6 . 1.4249(14) ?
    N3 N4 . 1.3024(13) ?
    N4 C8 . 1.3681(14) ?
    N5 C9 . 1.3640(14) ?
    N5 N6 . 1.3799(13) ?
    N5 H1N5 . 0.863(19) ?
    N6 C10 . 1.2871(15) ?
    C1 C2 . 1.3906(16) ?
    C1 C6 . 1.3935(16) ?
    C1 H1A . 0.9300 ?
    C2 C3 . 1.3824(18) ?
    C2 H2A . 0.9300 ?
    C3 C4 . 1.3869(18) ?
    C4 C5 . 1.3889(16) ?
    C4 H4A . 0.9300 ?
    C5 C6 . 1.3920(16) ?
    C5 H5A . 0.9300 ?
    C7 C8 . 1.3813(15) ?
    C7 C17 . 1.4874(16) ?
    C8 C9 . 1.4818(15) ?
    C10 C11 . 1.4642(15) ?
    C10 H10A . 0.9300 ?
    C11 C16 . 1.3998(15) ?
    C11 C12 . 1.4000(16) ?
    C12 C13 . 1.3941(16) ?
    C12 H12A . 0.9300 ?
    C13 C14 . 1.3897(16) ?
    C13 H13A . 0.9300 ?
    C14 C15 . 1.4001(16) ?
    C15 C16 . 1.3858(15) ?
    C16 H16A . 0.9300 ?
    C17 H17A . 0.9600 ?
    C17 H17B . 0.9600 ?
    C17 H17C . 0.9600 ?
loop_
    _geom_angle_atom_site_label_1
    _geom_angle_atom_site_label_2
    _geom_angle_atom_site_label_3
    _geom_angle_site_symmetry_1
    _geom_angle_site_symmetry_3
    _geom_angle
    _geom_angle_publ_flag
    O1 N1 O2 . . 123.98(12) ?
    O1 N1 C3 . . 118.05(12) ?
    O2 N1 C3 . . 117.97(12) ?
    C7 N2 N3 . . 111.32(9) ?
    C7 N2 C6 . . 130.79(9) ?
    N3 N2 C6 . . 117.85(9) ?
    N4 N3 N2 . . 107.12(9) ?
    N3 N4 C8 . . 108.97(9) ?
    C9 N5 N6 . . 120.97(9) ?
    C9 N5 H1N5 . . 120.0(12) ?
    N6 N5 H1N5 . . 118.2(12) ?
    C10 N6 N5 . . 113.41(10) ?
    C2 C1 C6 . . 118.62(11) ?
    C2 C1 H1A . . 120.7 ?
    C6 C1 H1A . . 120.7 ?
    C3 C2 C1 . . 119.09(11) ?
    C3 C2 H2A . . 120.5 ?
    C1 C2 H2A . . 120.5 ?
    C2 C3 C4 . . 122.77(11) ?
    C2 C3 N1 . . 118.42(11) ?
    C4 C3 N1 . . 118.78(11) ?
    C3 C4 C5 . . 118.19(11) ?
    C3 C4 H4A . . 120.9 ?
    C5 C4 H4A . . 120.9 ?
    C4 C5 C6 . . 119.53(11) ?
    C4 C5 H5A . . 120.2 ?
    C6 C5 H5A . . 120.2 ?
    C5 C6 C1 . . 121.73(10) ?
    C5 C6 N2 . . 117.74(10) ?
    C1 C6 N2 . . 120.52(10) ?
    N2 C7 C8 . . 103.11(9) ?
    N2 C7 C17 . . 125.69(10) ?
    C8 C7 C17 . . 131.11(10) ?
    N4 C8 C7 . . 109.48(9) ?
    N4 C8 C9 . . 121.89(10) ?
    C7 C8 C9 . . 128.57(10) ?
    O3 C9 N5 . . 124.82(10) ?
    O3 C9 C8 . . 123.11(10) ?
    N5 C9 C8 . . 112.05(9) ?
    N6 C10 C11 . . 120.81(10) ?
    N6 C10 H10A . . 119.6 ?
    C11 C10 H10A . . 119.6 ?
    C16 C11 C12 . . 119.81(10) ?
    C16 C11 C10 . . 120.89(10) ?
    C12 C11 C10 . . 119.30(10) ?
    C13 C12 C11 . . 119.94(11) ?
    C13 C12 H12A . . 120.0 ?
    C11 C12 H12A . . 120.0 ?
    C14 C13 C12 . . 120.06(11) ?
    C14 C13 H13A . . 120.0 ?
    C12 C13 H13A . . 120.0 ?
    C13 C14 C15 . . 120.02(10) ?
    C13 C14 Cl1 . . 119.38(9) ?
    C15 C14 Cl1 . . 120.60(9) ?
    C16 C15 C14 . . 120.16(10) ?
    C16 C15 Cl2 . . 118.96(9) ?
    C14 C15 Cl2 . . 120.88(8) ?
    C15 C16 C11 . . 120.00(10) ?
    C15 C16 H16A . . 120.0 ?
    C11 C16 H16A . . 120.0 ?
    C7 C17 H17A . . 109.5 ?
    C7 C17 H17B . . 109.5 ?
    H17A C17 H17B . . 109.5 ?
    C7 C17 H17C . . 109.5 ?
    H17A C17 H17C . . 109.5 ?
    H17B C17 H17C . . 109.5 ?
loop_
    _geom_torsion_atom_site_label_1
    _geom_torsion_atom_site_label_2
    _geom_torsion_atom_site_label_3
    _geom_torsion_atom_site_label_4
    _geom_torsion_site_symmetry_1
    _geom_torsion_site_symmetry_2
    _geom_torsion_site_symmetry_3
    _geom_torsion_site_symmetry_4
    _geom_torsion
    _geom_torsion_publ_flag
    C7 N2 N3 N4 . . . . -0.47(12) ?
    C6 N2 N3 N4 . . . . -178.56(9) ?
    N2 N3 N4 C8 . . . . 0.28(12) ?
    C9 N5 N6 C10 . . . . 171.91(10) ?
    C6 C1 C2 C3 . . . . -2.09(17) ?
    C1 C2 C3 C4 . . . . 0.21(18) ?
    C1 C2 C3 N1 . . . . 178.39(11) ?
    O1 N1 C3 C2 . . . . 168.22(12) ?
    O2 N1 C3 C2 . . . . -12.38(17) ?
    O1 N1 C3 C4 . . . . -13.52(18) ?
    O2 N1 C3 C4 . . . . 165.87(12) ?
    C2 C3 C4 C5 . . . . 2.01(18) ?
    N1 C3 C4 C5 . . . . -176.16(11) ?
    C3 C4 C5 C6 . . . . -2.29(18) ?
    C4 C5 C6 C1 . . . . 0.43(17) ?
    C4 C5 C6 N2 . . . . -178.26(10) ?
    C2 C1 C6 C5 . . . . 1.80(17) ?
    C2 C1 C6 N2 . . . . -179.55(10) ?
    C7 N2 C6 C5 . . . . -144.57(12) ?
    N3 N2 C6 C5 . . . . 33.08(14) ?
    C7 N2 C6 C1 . . . . 36.73(17) ?
    N3 N2 C6 C1 . . . . -145.62(11) ?
    N3 N2 C7 C8 . . . . 0.46(12) ?
    C6 N2 C7 C8 . . . . 178.23(10) ?
    N3 N2 C7 C17 . . . . -176.38(10) ?
    C6 N2 C7 C17 . . . . 1.40(18) ?
    N3 N4 C8 C7 . . . . 0.01(13) ?
    N3 N4 C8 C9 . . . . 177.51(10) ?
    N2 C7 C8 N4 . . . . -0.28(12) ?
    C17 C7 C8 N4 . . . . 176.31(11) ?
    N2 C7 C8 C9 . . . . -177.56(10) ?
    C17 C7 C8 C9 . . . . -1.0(2) ?
    N6 N5 C9 O3 . . . . -5.22(17) ?
    N6 N5 C9 C8 . . . . 176.32(9) ?
    N4 C8 C9 O3 . . . . 166.12(11) ?
    C7 C8 C9 O3 . . . . -16.90(18) ?
    N4 C8 C9 N5 . . . . -15.39(15) ?
    C7 C8 C9 N5 . . . . 161.59(11) ?
    N5 N6 C10 C11 . . . . 175.27(9) ?
    N6 C10 C11 C16 . . . . -0.42(16) ?
    N6 C10 C11 C12 . . . . -179.89(10) ?
    C16 C11 C12 C13 . . . . -0.14(17) ?
    C10 C11 C12 C13 . . . . 179.34(10) ?
    C11 C12 C13 C14 . . . . -1.09(18) ?
    C12 C13 C14 C15 . . . . 1.62(18) ?
    C12 C13 C14 Cl1 . . . . -178.90(9) ?
    C13 C14 C15 C16 . . . . -0.91(17) ?
    Cl1 C14 C15 C16 . . . . 179.61(9) ?
    C13 C14 C15 Cl2 . . . . 178.15(9) ?
    Cl1 C14 C15 Cl2 . . . . -1.32(14) ?
    C14 C15 C16 C11 . . . . -0.32(17) ?
    Cl2 C15 C16 C11 . . . . -179.41(8) ?
    C12 C11 C16 C15 . . . . 0.84(16) ?
    C10 C11 C16 C15 . . . . -178.62(10) ?
loop_
    _geom_hbond_atom_site_label_D
    _geom_hbond_atom_site_label_H
    _geom_hbond_atom_site_label_A
    _geom_hbond_site_symmetry_A
    _geom_hbond_distance_DH
    _geom_hbond_distance_HA
    _geom_hbond_distance_DA
    _geom_hbond_angle_DHA
    _geom_hbond_publ_flag
    C10 H10A O3 1_455 0.93 2.41 3.2649(17) 153 yes
    C12 H12A O3 1_455 0.93 2.59 3.4076(15) 147 yes
_iucr_refine_instructions_details
;
TITL mo_bk121b_0m in P2(1)/c (100K)
CELL  0.71073    6.6309   22.7059   13.3019    90.000   119.559    90.000
ZERR  4           0.0003    0.0010    0.0005     0.000     0.002     0.000
LATT   1
SYMM             - X ,    0.50000 + Y ,    0.50000 - Z
SFAC C H N O CL
UNIT 68 48 24 12 8
SIZE 0.082 0.154 0.43
L.S. 10
BOND $H
FMAP 2 1 60
ACTA
CONF
PLAN 20
WGHT      0.0481      0.9914
FVAR       0.33063
CL1   5   -0.560208    0.165386    0.282459    11.00000    0.01639    0.02378 =
         0.02034    0.00923    0.00678    0.00532
CL2   5   -0.035711    0.156467    0.342107    11.00000    0.02019    0.02874 =
         0.02075    0.01002    0.01239    0.00390
O1    4    1.594201   -0.285775    1.521517    11.00000    0.03150    0.03584 =
         0.03217    0.01948    0.00264    0.00030
O2    4    1.844213   -0.268398    1.465014    11.00000    0.02459    0.03022 =
         0.02716    0.00070    0.00232    0.01286
O3    4    0.781235   -0.020468    0.788573    11.00000    0.01494    0.02520 =
         0.01695    0.00476    0.00935    0.00066
N1    3    1.654548   -0.261066    1.458803    11.00000    0.02320    0.01826 =
         0.01972    0.00142   -0.00007    0.00288
N2    3    1.015835   -0.111545    1.109389    11.00000    0.01030    0.01416 =
         0.01159    0.00008    0.00513    0.00099
N3    3    0.836989   -0.090406    1.122210    11.00000    0.01266    0.01734 =
         0.01396    0.00112    0.00718    0.00326
N4    3    0.706548   -0.058954    1.030922    11.00000    0.01306    0.01789 =
         0.01308    0.00194    0.00673    0.00285
N5    3    0.459467   -0.015677    0.810694    11.00000    0.01311    0.02080 =
         0.01114    0.00444    0.00609    0.00393
N6    3    0.326623    0.015424    0.710018    11.00000    0.01372    0.01606 =
         0.01033    0.00144    0.00445    0.00275
C1    1    1.413832   -0.147058    1.226952    11.00000    0.01280    0.01826 =
         0.01602    0.00054    0.00492    0.00017
AFIX  43
H1A   2    1.464188   -0.121414    1.189384    11.00000   -1.20000
AFIX   0
C2    1    1.569093   -0.184466    1.313287    11.00000    0.01259    0.02015 =
         0.01819   -0.00074    0.00348    0.00258
AFIX  43
H2A   2    1.724388   -0.185154    1.332707    11.00000   -1.20000
AFIX   0
C3    1    1.489437   -0.220616    1.369851    11.00000    0.01752    0.01497 =
         0.01347    0.00049    0.00074    0.00325
C4    1    1.259657   -0.221450    1.344021    11.00000    0.02059    0.01763 =
         0.01568    0.00309    0.00517   -0.00110
AFIX  43
H4A   2    1.211877   -0.245346    1.385139    11.00000   -1.20000
AFIX   0
C5    1    1.102848   -0.185626    1.255071    11.00000    0.01338    0.01864 =
         0.01490    0.00165    0.00510   -0.00066
AFIX  43
H5A   2    0.946591   -0.186239    1.233856    11.00000   -1.20000
AFIX   0
C6    1    1.181225   -0.148796    1.197899    11.00000    0.01240    0.01278 =
         0.01127   -0.00041    0.00351    0.00103
C7    1    0.997910   -0.093560    1.007525    11.00000    0.01061    0.01421 =
         0.01114   -0.00011    0.00466   -0.00028
C8    1    0.798782   -0.059764    0.958856    11.00000    0.01046    0.01522 =
         0.01217    0.00056    0.00529    0.00094
C9    1    0.684181   -0.029834    0.845061    11.00000    0.01182    0.01491 =
         0.01208    0.00045    0.00511    0.00037
C10   1    0.111575    0.018998    0.682238    11.00000    0.01432    0.01473 =
         0.01203    0.00006    0.00616    0.00104
AFIX  43
H10A  2    0.058887   -0.001036    0.725820    11.00000   -1.20000
AFIX   0
C11   1   -0.051125    0.054218    0.582860    11.00000    0.01269    0.01419 =
         0.01118   -0.00029    0.00476    0.00100
C12   1   -0.283784    0.057215    0.555207    11.00000    0.01343    0.01830 =
         0.01525    0.00293    0.00620    0.00056
AFIX  43
H12A  2   -0.333960    0.036642    0.599274    11.00000   -1.20000
AFIX   0
C13   1   -0.440175    0.091067    0.461551    11.00000    0.01215    0.02172 =
         0.01886    0.00460    0.00695    0.00155
AFIX  43
H13A  2   -0.595279    0.092537    0.442343    11.00000   -1.20000
AFIX   0
C14   1   -0.364493    0.122617    0.396867    11.00000    0.01414    0.01587 =
         0.01402    0.00201    0.00573    0.00198
C15   1   -0.132265    0.119257    0.423884    11.00000    0.01619    0.01532 =
         0.01363    0.00124    0.00826    0.00047
C16   1    0.023417    0.085164    0.516106    11.00000    0.01370    0.01665 =
         0.01325    0.00032    0.00671    0.00128
AFIX  43
H16A  2    0.177418    0.082843    0.533647    11.00000   -1.20000
AFIX   0
C17   1    1.155034   -0.111091    0.962706    11.00000    0.01385    0.02499 =
         0.01691    0.00116    0.00961    0.00304
AFIX 137
H17A  2    1.073807   -0.108139    0.879941    11.00000   -1.50000
H17B  2    1.205283   -0.150972    0.985029    11.00000   -1.50000
H17C  2    1.287428   -0.085475    0.994221    11.00000   -1.50000
AFIX   0
H1N5  2    0.405581   -0.020653    0.857406    11.00000    0.02663
HKLF 4 1 -1.0000  0.0000  0.0000  0.0000  0.0000 -1.0000  1.0000 -1.0000  0.0000
REM  mo_bk121b_0m in P2(1)/c (100K)
REM R1 =  0.0367 for   5280 Fo > 4sig(Fo)  and  0.0452 for all   6085 data
REM    258 parameters refined using      0 restraints
END
REM Highest difference peak  0.639,  deepest hole -0.461,  1-sigma level  0.074
Q1    1  -0.5039  0.1680  0.2445  11.00000  0.05    0.64
Q2    1  -0.4028  0.1025  0.4225  11.00000  0.05    0.59
Q3    1  -0.1600  0.0573  0.5776  11.00000  0.05    0.55
Q4    1   0.0638  0.1651  0.3372  11.00000  0.05    0.52
Q5    1   0.8953 -0.0781  0.9800  11.00000  0.05    0.50
Q6    1   1.3824 -0.2197  1.3566  11.00000  0.05    0.47
Q7    1  -0.0208  0.0663  0.5400  11.00000  0.05    0.47
Q8    1  -0.3420  0.0787  0.5152  11.00000  0.05    0.47
Q9    1   1.5177 -0.2014  1.3446  11.00000  0.05    0.45
Q10   1   0.2165  0.0183  0.7005  11.00000  0.05    0.45
Q11   1   0.0461  0.0397  0.6379  11.00000  0.05    0.44
Q12   1   1.1580 -0.1639  1.2371  11.00000  0.05    0.44
Q13   1   0.7386 -0.0458  0.9043  11.00000  0.05    0.44
Q14   1   1.0660 -0.1022  0.9803  11.00000  0.05    0.43
Q15   1  -0.2623  0.1218  0.4042  11.00000  0.05    0.42
Q16   1   0.7626 -0.0596  0.9960  11.00000  0.05    0.41
Q17   1   0.9346 -0.1013  1.1204  11.00000  0.05    0.41
Q18   1  -0.0659  0.0973  0.4668  11.00000  0.05    0.40
Q19   1   1.2962 -0.1445  1.2178  11.00000  0.05    0.40
Q20   1   1.0224 -0.1025  1.0591  11.00000  0.05    0.37
;
