# Supplementary material for: N′-(3,4-Dichloro­benzyl­idene)-5-methyl-1-(4-nitro­phen­yl)-1H-1,2,3-triazole-4-carbohydrazide
Source: Acta Crystallogr Sect E Struct Rep Online. 2012 May 26;68(Pt 6):o1902. doi: 10.1107/S1600536812023112 (PMC3379459; doi:10.1107/S1600536812023112)
Supplement: Supplementary file 2 [file e-68-o1902-Isup2.hkl]

# 
# h,k,l, Fc-squared, Fo-squared, sigma(Fo-squared) and status flag 
# 
data_I
_shelx_title ' mo_bk121b_0m in P2(1)/c (100K)' 
_shelx_refln_list_code          4 
_shelx_F_calc_maximum      294.29 
_exptl_crystal_F_000       856.00 
_reflns_d_resolution_high  0.6685 
 
loop_ 
 _symmetry_equiv_pos_as_xyz 
 'x, y, z' 
 '-x, y+1/2, -z+1/2' 
 '-x, -y, -z' 
 'x, -y-1/2, z-1/2' 
 
_cell_length_a     6.6309 
_cell_length_b    22.7059 
_cell_length_c    13.3019 
_cell_angle_alpha  90.000 
_cell_angle_beta  119.559 
_cell_angle_gamma  90.000 
 
_shelx_F_squared_multiplier     1.000 
 
loop_ 
 _refln_index_h 
 _refln_index_k 
 _refln_index_l 
 _refln_F_squared_calc 
 _refln_F_squared_meas 
 _refln_F_squared_sigma 
 _refln_observed_status 
   1   0   0      160.61      136.53      4.47 o 
   2   0   0     5039.34     5207.87     81.53 o 
   3   0   0       56.98       45.80      3.20 o 
   4   0   0      216.39      238.04      5.10 o 
   5   0   0     1070.23     1081.11     20.87 o 
   6   0   0      187.33      180.27      8.85 o 
   7   0   0     1585.62     1473.33     44.10 o 
   8   0   0      491.20      471.83     30.12 o 
   1   1   0       65.60       62.68      1.79 o 
   2   1   0     6190.89     6016.33     61.28 o 
   3   1   0      149.99      123.92      2.44 o 
   4   1   0     2648.09     2617.66     19.51 o 
   5   1   0      113.30      102.40      5.10 o 
   6   1   0      527.82      527.95     11.58 o 
   7   1   0        3.71        5.26      4.14 o 
   8   1   0       91.56      117.67     12.49 o 
   0   2   0      747.15      835.78     12.85 o 
   1   2   0     3041.80     3181.03     38.12 o 
   2   2   0     3650.72     3815.00     40.55 o 
   3   2   0      587.54      806.30      8.56 o 
   4   2   0      441.74      458.34      5.42 o 
   5   2   0      261.97      211.99      5.87 o 
   6   2   0      209.23      191.56      7.96 o 
   7   2   0       22.71       15.53      4.70 o 
   8   2   0       37.18       44.62      8.57 o 
   1   3   0      627.55      603.55      6.52 o 
   2   3   0      846.25      894.38     15.16 o 
   3   3   0     4930.13     5415.85     41.08 o 
   4   3   0       70.01       61.36      2.22 o 
   5   3   0        9.03       10.32      2.06 o 
   6   3   0        4.32        2.49      3.03 o 
   7   3   0       11.00       16.88      4.11 o 
   8   3   0      104.79      114.18     10.23 o 
   0   4   0     1794.94     1769.37     16.71 o 
   1   4   0     9031.14     9389.83     71.19 o 
   2   4   0    10128.63    10296.07    103.76 o 
   3   4   0      135.78      146.89      4.61 o 
   4   4   0       38.93       44.01      2.47 o 
   5   4   0     2216.46     2015.72     27.42 o 
   6   4   0       12.52       11.02      3.40 o 
   7   4   0      788.89      783.88     20.62 o 
   8   4   0        6.88       10.96      5.09 o 
   1   5   0    15825.75    16554.44    110.62 o 
   2   5   0     4277.70     4379.79     45.80 o 
   3   5   0        0.18        0.06      0.99 o 
   4   5   0     1246.16     1183.51     22.89 o 
   5   5   0     1651.41     1469.12     21.84 o 
   6   5   0     1546.87     1396.18     30.68 o 
   7   5   0      183.08      172.09      9.55 o 
   8   5   0      118.30      122.84     10.30 o 
   0   6   0     1120.34     1093.98     11.51 o 
   1   6   0     3077.84     3365.49     20.36 o 
   2   6   0     3730.43     3681.10     34.78 o 
   3   6   0       51.65       94.15      2.94 o 
   4   6   0        4.84       13.37      2.46 o 
   5   6   0        9.18        5.46      2.20 o 
   6   6   0     1068.91     1018.40     22.60 o 
   7   6   0        0.45       -0.06      3.06 o 
   8   6   0      531.15      557.75     16.13 o 
   1   7   0     3060.39     3200.02     20.53 o 
   2   7   0     2768.14     2769.72     46.01 o 
   3   7   0        6.97        3.66      1.01 o 
   4   7   0     1544.27     1322.83     18.55 o 
   5   7   0      111.92      143.82      5.25 o 
   6   7   0      736.18      694.35     18.05 o 
   7   7   0        0.88       -0.02      3.06 o 
   8   7   0      115.16      125.03      9.07 o 
   0   8   0      478.56      424.12      9.04 o 
   1   8   0      166.24      178.52      2.64 o 
   2   8   0      140.04      155.60      6.55 o 
   3   8   0       28.32       16.11      1.81 o 
   4   8   0      746.73      765.35     16.34 o 
   5   8   0       18.86       23.20      2.99 o 
   6   8   0      717.82      642.14     25.92 o 
   7   8   0      102.64      102.23      7.85 o 
   8   8   0      362.49      358.91     13.21 o 
   1   9   0       51.42       65.71      3.79 o 
   2   9   0       40.62       38.28      1.48 o 
   3   9   0      940.67      911.57     20.72 o 
   4   9   0      402.75      408.75      9.81 o 
   5   9   0      385.75      359.61     10.37 o 
   6   9   0      394.46      342.57     12.62 o 
   7   9   0      238.98      210.44     12.38 o 
   8   9   0      533.92      560.61     18.05 o 
   0  10   0      468.73      468.42      6.32 o 
   1  10   0        0.06        0.39      0.62 o 
   2  10   0      236.53      336.43      3.79 o 
   3  10   0      605.85      590.14     14.36 o 
   4  10   0      107.88      125.15      7.29 o 
   5  10   0       11.96       10.85      2.77 o 
   6  10   0      128.57      118.21      8.85 o 
   7  10   0       22.80       18.44      5.32 o 
   8  10   0      520.95      536.44     16.22 o 
   1  11   0        1.95        3.07      0.72 o 
   2  11   0      444.06      419.33      4.67 o 
   3  11   0      314.70      324.25      6.27 o 
   4  11   0     1818.30     1732.46     21.70 o 
   5  11   0       44.40       39.14      3.87 o 
   6  11   0      996.66      949.89     22.36 o 
   7  11   0        3.27        4.69      6.16 o 
   8  11   0       46.22       60.80      9.70 o 
   0  12   0     3099.50     2937.69     24.92 o 
   1  12   0       35.74       43.84      2.28 o 
   2  12   0     2967.09     3027.37     19.52 o 
   3  12   0        5.11        4.98      1.26 o 
   4  12   0      255.37      265.72      7.33 o 
   5  12   0      488.39      463.56     10.03 o 
   6  12   0        2.33        7.73      3.98 o 
   7  12   0      358.21      320.32     17.39 o 
   8  12   0      311.15      323.85     14.55 o 
   1  13   0     2740.24     2978.86     20.30 o 
   2  13   0       35.17       33.48      1.66 o 
   3  13   0       97.57       91.98      2.92 o 
   4  13   0        0.43        2.30      1.98 o 
   5  13   0        5.12        1.43      2.70 o 
   6  13   0       61.24       69.21      7.37 o 
   7  13   0       27.49       25.50      7.18 o 
   0  14   0        9.10       16.77      1.92 o 
   1  14   0       90.34       95.24      2.77 o 
   2  14   0       97.61      127.96      6.33 o 
   3  14   0        0.08        1.86      1.37 o 
   4  14   0      221.55      220.73      6.40 o 
   5  14   0       33.20       28.90      4.56 o 
   6  14   0       24.27       22.79      5.31 o 
   7  14   0      134.65      130.07     10.46 o 
   1  15   0      669.75      672.54      7.07 o 
   2  15   0      620.27      688.67      7.12 o 
   3  15   0       20.92       26.14      2.33 o 
   4  15   0      172.67      184.07      5.77 o 
   5  15   0     1053.91     1035.71     16.88 o 
   6  15   0        1.71        6.44      3.73 o 
   7  15   0      153.17      168.04     11.88 o 
   0  16   0     3656.19     3797.22     74.97 o 
   1  16   0        0.87        1.69      2.01 o 
   2  16   0     1852.79     1852.39     14.31 o 
   3  16   0        0.29       -1.24      1.49 o 
   4  16   0      604.53      591.86     10.41 o 
   5  16   0      881.94      858.58     17.04 o 
   6  16   0       30.40       29.50      5.16 o 
   7  16   0      181.15      177.56     12.23 o 
   1  17   0      312.10      354.40      6.31 o 
   2  17   0      757.97      717.96      6.84 o 
   3  17   0      366.25      329.07      6.15 o 
   4  17   0     1545.35     1439.96     18.37 o 
   5  17   0        9.92        9.24      3.38 o 
   6  17   0      436.38      437.49     13.35 o 
   7  17   0       76.47       80.65     12.15 o 
   0  18   0     2189.83     2195.07     22.38 o 
   1  18   0       67.33       65.11      2.48 o 
   2  18   0      350.93      353.60      5.19 o 
   3  18   0        8.37        9.01      2.17 o 
   4  18   0      417.42      426.00      9.15 o 
   5  18   0        4.70        1.75      2.94 o 
   6  18   0       12.57       11.10      6.61 o 
   7  18   0      114.10      110.49     14.54 o 
   1  19   0      199.26      221.02      9.02 o 
   2  19   0      185.42      180.53      3.51 o 
   3  19   0      144.73      144.79      4.85 o 
   4  19   0      464.34      427.00      9.47 o 
   5  19   0      189.24      179.47      7.36 o 
   6  19   0        2.43       -0.27      4.07 o 
   7  19   0       10.14       25.46      6.77 o 
   0  20   0       67.56       69.54      3.84 o 
   1  20   0     1050.13     1071.20      9.14 o 
   2  20   0      128.51      125.76      3.43 o 
   3  20   0      365.79      353.46      7.09 o 
   4  20   0      102.89      104.51      5.78 o 
   5  20   0      279.88      286.09      8.57 o 
   6  20   0        0.84        1.84      4.56 o 
   1  21   0        2.32       -0.02      1.61 o 
   2  21   0      429.57      429.66      5.39 o 
   3  21   0      420.68      403.04      7.54 o 
   4  21   0       25.31       27.00      4.06 o 
   5  21   0      144.81      135.59      6.90 o 
   6  21   0      169.72      183.73      9.39 o 
   0  22   0      815.79      793.35     12.84 o 
   1  22   0       28.74       25.97      2.18 o 
   2  22   0       29.32       35.44      2.57 o 
   3  22   0      150.76      158.42      6.17 o 
   4  22   0        0.67       -2.58      3.03 o 
   5  22   0       23.24       28.83      4.76 o 
   6  22   0        1.01       -1.10      4.12 o 
   1  23   0       10.16       10.31      1.97 o 
   2  23   0      472.11      452.63      6.57 o 
   3  23   0      172.56      186.58      8.33 o 
   4  23   0      121.72      107.42      6.38 o 
   5  23   0      607.16      622.19     13.41 o 
   6  23   0      224.14      228.74     10.43 o 
   0  24   0      551.20      540.05     10.86 o 
   1  24   0      239.87      238.70      4.69 o 
   2  24   0      696.64      686.05      8.42 o 
   3  24   0       40.34       38.98      4.20 o 
   4  24   0        1.47       -1.09      3.76 o 
   5  24   0       55.18       51.18      5.63 o 
   6  24   0        1.57        2.03      5.12 o 
   1  25   0      184.91      188.22      4.96 o 
   2  25   0      110.13      105.90      3.95 o 
   3  25   0      243.75      232.37      7.54 o 
   4  25   0       77.02       75.36      6.03 o 
   5  25   0       33.36       27.60      5.22 o 
   0  26   0      107.87      116.37      6.20 o 
   1  26   0      524.28      499.48      7.50 o 
   2  26   0      121.18      112.85      4.40 o 
   3  26   0       22.26       23.27      4.19 o 
   4  26   0       96.61       87.97      6.59 o 
   5  26   0       63.07       57.39      8.47 o 
   1  27   0      100.94       86.85      4.05 o 
   2  27   0        2.24        1.89      2.51 o 
   3  27   0       38.71       33.67      4.59 o 
   4  27   0       59.87       60.01      5.99 o 
   5  27   0       25.10       25.22     12.25 o 
   0  28   0     1956.64     1960.15     25.42 o 
   1  28   0       71.11       74.76      4.37 o 
   2  28   0       78.96       92.30      5.80 o 
   3  28   0       32.53       23.08      4.45 o 
   4  28   0        5.97        0.87      4.39 o 
   1  29   0      599.93      596.98      8.72 o 
   2  29   0       62.62       55.07      3.96 o 
   3  29   0       19.27       15.47      4.60 o 
   4  29   0      251.79      254.70     12.33 o 
   0  30   0      864.36      786.97     14.59 o 
   1  30   0      221.12      221.45      5.89 o 
   2  30   0       24.52       11.13      3.31 o 
   3  30   0        2.19        4.68      4.68 o 
   4  30   0        1.42       -2.95      4.63 o 
   1  31   0       61.63       61.12      3.91 o 
   2  31   0        3.00        0.32      4.04 o 
   3  31   0      249.05      268.36     10.37 o 
   0  32   0      313.72      361.07     31.22 o 
   1  32   0       16.99        8.25      5.02 o 
   2  32   0        0.58        1.25      4.56 o 
   1  33   0       16.84       13.05      4.46 o 
   2  33   0       31.76       29.08     12.99 o 
  -8   1   1       13.76       11.83      6.03 o 
  -7   1   1        5.62        5.25      3.47 o 
  -6   1   1      515.80      439.74      9.25 o 
  -5   1   1      758.79      665.65      9.23 o 
  -4   1   1      446.77      369.60      4.84 o 
  -3   1   1     2997.33     3392.09     28.38 o 
  -2   1   1     4822.22     4822.41     41.13 o 
  -1   1   1      284.15      315.93      3.89 o 
   0   1   1       34.41       32.14      0.87 o 
   1   1   1       11.31       13.14      0.64 o 
   2   1   1     1152.86     1236.25     13.83 o 
   3   1   1       32.86       32.96      1.56 o 
   4   1   1      880.05      886.66     10.70 o 
   5   1   1       11.05       19.38      2.54 o 
   6   1   1      210.50      208.17      7.69 o 
   7   1   1       59.87       65.86      7.36 o 
   8   1   1        0.63        2.87      5.04 o 
  -8   2   1      156.81      159.56     11.41 o 
  -7   2   1        3.38        5.29      3.13 o 
  -6   2   1       96.92      128.32      7.50 o 
  -5   2   1       35.64       28.31      2.25 o 
  -4   2   1       17.54       21.68      1.50 o 
  -3   2   1       77.48       80.39      2.45 o 
  -2   2   1     2786.02     2882.22     23.68 o 
  -1   2   1     9828.37    10429.43     93.98 o 
   0   2   1      137.20      139.17      1.43 o 
   1   2   1     2201.47     2422.46     29.43 o 
   2   2   1     1115.70     1033.63     23.20 o 
   3   2   1      255.70      279.26     15.98 o 
   4   2   1      673.21      597.07     46.50 o 
   5   2   1      104.02       96.19      4.71 o 
   6   2   1        2.55        3.94      4.24 o 
   7   2   1       30.44       23.48      5.02 o 
   8   2   1       28.88       30.01      7.60 o 
  -8   3   1       89.45      111.41     13.35 o 
  -7   3   1        7.15        3.61      2.96 o 
  -6   3   1     1745.54     1622.42     25.85 o 
  -5   3   1       28.00       34.28      3.13 o 
  -4   3   1     4698.93     4793.60     37.49 o 
  -3   3   1     1786.75     1914.50     16.12 o 
  -2   3   1     3765.38     3656.29     40.77 o 
  -1   3   1     3161.78     3064.07     25.96 o 
   0   3   1     1213.83     1152.54      9.09 o 
   1   3   1        3.61       -0.76      0.76 o 
   2   3   1      540.47      495.65     12.46 o 
   3   3   1     2062.71     1987.44     18.28 o 
   4   3   1      586.24      574.30      8.78 o 
   5   3   1        2.25       -2.05      2.05 o 
   6   3   1     1947.66     1892.82     29.73 o 
   7   3   1       35.87       31.75      6.21 o 
   8   3   1      281.64      288.80     17.02 o 
  -8   4   1      128.77      128.13     11.19 o 
  -7   4   1      304.33      270.78     10.08 o 
  -6   4   1      162.17      136.54      9.97 o 
  -5   4   1      156.89      155.87      4.55 o 
  -4   4   1        1.42        0.48      1.15 o 
  -3   4   1        0.08       -0.07      0.98 o 
  -2   4   1     1304.78     1402.49     21.63 o 
  -1   4   1     6754.73     7156.46     59.12 o 
   0   4   1      160.87      168.48      2.07 o 
   1   4   1       80.41      131.60      1.79 o 
   2   4   1     3125.52     3169.33     31.39 o 
   3   4   1     2690.68     2776.02     25.29 o 
   4   4   1      268.09      272.80      8.47 o 
   5   4   1        4.74        2.46      2.41 o 
   6   4   1      412.45      406.03     16.18 o 
   7   4   1       68.79       56.76      6.03 o 
   8   4   1       31.38       35.03      6.27 o 
  -8   5   1       60.58       65.35      6.74 o 
  -7   5   1      150.84      139.64      8.45 o 
  -6   5   1      370.47      372.90     12.50 o 
  -5   5   1        7.93        5.40      2.12 o 
  -4   5   1     2391.57     2439.37     26.76 o 
  -3   5   1      234.75      223.81      4.26 o 
  -2   5   1      503.32      542.35      7.90 o 
  -1   5   1      339.82      285.00      3.08 o 
   0   5   1        1.22        1.02      0.82 o 
   1   5   1     9355.11     9682.50     68.88 o 
   2   5   1      576.99      637.12      7.42 o 
   3   5   1      203.92      261.94      5.80 o 
   4   5   1       14.03       20.51      2.34 o 
   5   5   1       15.22       19.07      3.88 o 
   6   5   1       55.35       58.52      6.39 o 
   7   5   1        0.91       -1.48      3.18 o 
   8   5   1        1.30        1.21      4.08 o 
  -8   6   1      334.04      374.99     13.03 o 
  -7   6   1       78.15       66.03      6.10 o 
  -6   6   1       71.67       67.09      6.37 o 
  -5   6   1      301.83      313.08      9.73 o 
  -4   6   1      111.16      106.07      8.71 o 
  -3   6   1        4.06        5.33      1.28 o 
  -2   6   1      235.97      249.75      7.27 o 
  -1   6   1     9219.78     9476.52     71.57 o 
   0   6   1     1907.32     2103.38     17.01 o 
   1   6   1     3910.25     4073.14     37.14 o 
   2   6   1      582.50      582.48      6.46 o 
   3   6   1     1051.41     1088.40     12.01 o 
   4   6   1       99.25      118.39      5.16 o 
   5   6   1      631.01      556.49     14.84 o 
   6   6   1       94.99       90.49      6.75 o 
   7   6   1       67.76       85.42      9.05 o 
   8   6   1        8.90       11.69      5.09 o 
  -8   7   1       10.15       20.68      4.98 o 
  -7   7   1       52.60       44.32      5.51 o 
  -6   7   1      294.21      274.72     10.90 o 
  -5   7   1      281.53      253.25      6.70 o 
  -4   7   1      920.15      897.41     12.76 o 
  -3   7   1      285.18      257.04      4.76 o 
  -2   7   1       93.98       63.39      2.53 o 
  -1   7   1      623.47      617.43      6.87 o 
   0   7   1     2795.69     2892.44     23.06 o 
   1   7   1      169.47      190.81      2.59 o 
   2   7   1     1275.15     1406.47     11.72 o 
   3   7   1       38.64       33.86      2.12 o 
   4   7   1     6067.70     5802.04     58.87 o 
   5   7   1       90.83       79.34      6.55 o 
   6   7   1        3.24        3.28      3.43 o 
   7   7   1        8.10       10.06      4.58 o 
   8   7   1        9.54       15.14      5.76 o 
  -8   8   1      304.37      307.62     12.07 o 
  -7   8   1        5.13       10.93      6.20 o 
  -6   8   1      645.78      615.51     17.05 o 
  -5   8   1        0.06       -0.46      2.01 o 
  -4   8   1        2.42        1.17      1.37 o 
  -3   8   1      441.56      424.83      8.15 o 
  -2   8   1      509.58      513.99      6.24 o 
  -1   8   1      662.74      696.27      7.78 o 
   0   8   1     9865.17     9769.13     97.75 o 
   1   8   1     1733.73     1764.36     12.09 o 
   2   8   1     5355.36     5326.14     53.09 o 
   3   8   1      255.13      302.67      4.79 o 
   4   8   1     8127.17     7943.51     77.31 o 
   5   8   1      692.82      687.32     13.89 o 
   6   8   1      311.78      308.69     12.24 o 
   7   8   1      316.89      321.02     13.41 o 
   8   8   1        1.24       -0.46      6.81 o 
  -8   9   1       65.78       66.41      8.78 o 
  -7   9   1      179.40      168.93     13.67 o 
  -6   9   1     1363.79     1360.62     22.43 o 
  -5   9   1      804.64      761.99     12.58 o 
  -4   9   1     1761.87     1701.75     18.46 o 
  -3   9   1      436.39      389.24     17.22 o 
  -2   9   1     6336.06     6356.01     47.30 o 
  -1   9   1       99.94      100.94      3.08 o 
   0   9   1     4285.28     4034.82     91.44 o 
   1   9   1     5116.65     5578.59     33.65 o 
   2   9   1      304.14      417.43      4.73 o 
   3   9   1     3044.76     2994.73     52.71 o 
   4   9   1     1079.48     1047.12     15.03 o 
   5   9   1      266.67      247.53      9.09 o 
   6   9   1      458.72      446.05     14.73 o 
   7   9   1      234.92      248.13     13.73 o 
   8   9   1      168.15      185.81     11.39 o 
  -8  10   1       51.28       53.04     12.29 o 
  -7  10   1        8.96        7.20      4.09 o 
  -6  10   1       15.95       21.53      3.99 o 
  -5  10   1       68.84       75.77      4.59 o 
  -4  10   1       58.79       65.90      3.43 o 
  -3  10   1      502.41      500.69      6.74 o 
  -2  10   1      358.13      343.22      4.84 o 
  -1  10   1       64.50       55.49      1.73 o 
   0  10   1      113.72      110.10      2.17 o 
   1  10   1     1811.82     1915.53     14.72 o 
   2  10   1     3888.07     4079.09     25.25 o 
   3  10   1        4.92        1.86      1.42 o 
   4  10   1      638.64      604.13     10.79 o 
   5  10   1      148.16      139.77      7.22 o 
   6  10   1       23.74       34.34      5.54 o 
   7  10   1      235.12      226.31     12.42 o 
  -8  11   1       22.06       27.12      5.44 o 
  -7  11   1      167.28      163.97     11.06 o 
  -6  11   1       41.13       48.22      5.19 o 
  -5  11   1       17.31       17.02      2.96 o 
  -4  11   1      587.32      554.96      8.85 o 
  -3  11   1      208.47      213.57      3.80 o 
  -2  11   1      205.26      251.08      2.99 o 
  -1  11   1       35.67       54.95      3.67 o 
   0  11   1      467.86      447.31      5.15 o 
   1  11   1     3970.58     4223.86     27.48 o 
   2  11   1        2.10        0.46      1.24 o 
   3  11   1       10.94       11.92      2.77 o 
   4  11   1       55.05       46.87      3.89 o 
   5  11   1      143.21      146.91      6.45 o 
   6  11   1       14.29       16.61      4.71 o 
   7  11   1        6.58        8.57      5.50 o 
  -8  12   1       78.03       84.60      9.16 o 
  -7  12   1       76.48       89.90      8.78 o 
  -6  12   1        0.05        0.80      2.81 o 
  -5  12   1      186.73      179.46      6.32 o 
  -4  12   1     1032.22     1031.27     13.35 o 
  -3  12   1      344.14      340.32      5.08 o 
  -2  12   1      705.78      664.97      5.90 o 
  -1  12   1       66.99       66.09      2.05 o 
   0  12   1        7.48        5.32      1.01 o 
   1  12   1     9980.12    10585.07     65.79 o 
   2  12   1     1266.25     1310.86     10.84 o 
   3  12   1     1097.95     1071.95     15.62 o 
   4  12   1        1.08        5.02      2.45 o 
   5  12   1       64.90       68.06      4.94 o 
   6  12   1       11.42       21.14      5.02 o 
   7  12   1      245.50      236.63     13.11 o 
  -8  13   1        0.07        7.24      6.97 o 
  -7  13   1      296.62      311.40     13.57 o 
  -6  13   1      267.22      266.89      8.29 o 
  -5  13   1       77.37       80.32      5.11 o 
  -4  13   1     7087.51     6910.72     62.69 o 
  -3  13   1      308.10      328.10      5.81 o 
  -2  13   1     4441.63     4440.76     30.53 o 
  -1  13   1       58.88       56.41      2.04 o 
   0  13   1        7.59        2.91      1.03 o 
   1  13   1     1138.04     1214.88     10.22 o 
   2  13   1       15.14       15.86      1.97 o 
   3  13   1      511.01      544.21      7.28 o 
   4  13   1      209.55      188.27      6.52 o 
   5  13   1        0.56        7.95      3.96 o 
   6  13   1      199.55      198.00     11.29 o 
   7  13   1       28.92       55.63      7.57 o 
  -8  14   1      411.55      409.04     19.26 o 
  -7  14   1       22.24       30.31      8.09 o 
  -6  14   1      545.73      534.73     11.83 o 
  -5  14   1      374.70      372.20      9.22 o 
  -4  14   1     1642.55     1606.26     18.76 o 
  -3  14   1        0.06        0.01      1.15 o 
  -2  14   1     1423.63     1504.15     14.58 o 
  -1  14   1        6.64        1.75      0.85 o 
   0  14   1     3015.30     2855.51     18.91 o 
   1  14   1      263.61      306.36      4.39 o 
   2  14   1     3402.34     3261.12     22.48 o 
   3  14   1      155.15      166.98      7.53 o 
   4  14   1      333.27      306.32     10.63 o 
   5  14   1       85.26       79.75      5.61 o 
   6  14   1      154.04      148.21     10.46 o 
   7  14   1      273.93      294.90     23.60 o 
  -7  15   1       44.42       58.25      7.50 o 
  -6  15   1        4.80        7.18      3.36 o 
  -5  15   1       75.65       74.27      5.26 o 
  -4  15   1     1177.59     1120.57     14.74 o 
  -3  15   1      188.26      204.05      5.06 o 
  -2  15   1     2303.56     2299.32     20.91 o 
  -1  15   1     1410.06     1464.90     13.90 o 
   0  15   1      139.27      177.36      3.03 o 
   1  15   1        1.30        0.79      1.46 o 
   2  15   1      439.22      441.39      5.27 o 
   3  15   1       10.15       10.18      2.43 o 
   4  15   1       15.94       20.35      3.64 o 
   5  15   1      124.95      133.97      6.94 o 
   6  15   1     1155.37     1175.81     27.11 o 
   7  15   1        3.49        8.70      5.98 o 
  -7  16   1       86.54       97.27      9.28 o 
  -6  16   1        1.69        3.09      3.46 o 
  -5  16   1       34.82       32.95      4.35 o 
  -4  16   1     1467.16     1420.53     17.72 o 
  -3  16   1       45.13       44.77      2.62 o 
  -2  16   1        0.07        1.57      1.13 o 
  -1  16   1     1515.50     1538.56     12.73 o 
   0  16   1      557.75      582.55      5.80 o 
   1  16   1       20.64       22.61      2.02 o 
   2  16   1       61.55       46.57      2.30 o 
   3  16   1       85.69       90.72      4.15 o 
   4  16   1       67.77       63.05      4.30 o 
   5  16   1       17.54       21.43      4.00 o 
   6  16   1        1.92        5.54      4.57 o 
   7  16   1      159.52      165.91     13.05 o 
  -7  17   1       61.54       45.62      7.29 o 
  -6  17   1       22.40       24.25      4.45 o 
  -5  17   1      391.37      397.17     10.32 o 
  -4  17   1      255.24      277.50      7.22 o 
  -3  17   1      350.87      360.75      5.84 o 
  -2  17   1      339.66      380.76      5.67 o 
  -1  17   1       64.89       51.68      2.54 o 
   0  17   1       73.11       71.72      2.38 o 
   1  17   1      251.43      272.40      4.68 o 
   2  17   1      153.75      168.49      3.15 o 
   3  17   1      234.19      234.47      5.91 o 
   4  17   1        6.72        2.71      2.82 o 
   5  17   1      148.41      161.71      6.76 o 
   6  17   1       61.19       69.36      8.01 o 
   7  17   1       88.78       98.29     17.21 o 
  -7  18   1        0.03       -0.47      5.24 o 
  -6  18   1       53.66       53.52      5.52 o 
  -5  18   1     1016.40      986.70     17.03 o 
  -4  18   1        0.88        5.37      2.70 o 
  -3  18   1      164.94      153.97      4.25 o 
  -2  18   1      600.68      610.06      6.25 o 
  -1  18   1      980.09     1027.05      9.06 o 
   0  18   1       73.14       61.89      2.45 o 
   1  18   1       46.49       44.18      2.91 o 
   2  18   1      295.54      264.87      3.92 o 
   3  18   1     1665.67     1636.66     23.95 o 
   4  18   1        1.29       -1.56      2.90 o 
   5  18   1       99.85       93.77      5.71 o 
   6  18   1       67.22       70.15      9.79 o 
   7  18   1      102.56       85.40      9.70 o 
  -7  19   1        7.31       10.67      5.62 o 
  -6  19   1      169.99      178.58      8.75 o 
  -5  19   1      245.26      239.82      7.63 o 
  -4  19   1      986.53      951.98     14.44 o 
  -3  19   1       25.08       26.54      2.53 o 
  -2  19   1      604.72      572.26      6.12 o 
  -1  19   1       14.68        8.96      1.87 o 
   0  19   1       43.65       43.76      2.46 o 
   1  19   1       51.24       53.39      2.53 o 
   2  19   1      334.73      327.61      4.47 o 
   3  19   1      429.52      397.76      7.91 o 
   4  19   1      551.26      545.83     10.79 o 
   5  19   1       29.15       28.72      4.16 o 
   6  19   1      140.29      148.05     11.29 o 
  -7  20   1      182.27      195.27     13.45 o 
  -6  20   1      676.97      658.47     18.09 o 
  -5  20   1        7.43        8.86      3.67 o 
  -4  20   1      164.26      164.08      6.86 o 
  -3  20   1      181.19      156.84      4.52 o 
  -2  20   1      800.26      793.63      7.67 o 
  -1  20   1      108.20      111.36      3.23 o 
   0  20   1     1306.07     1244.89     11.14 o 
   1  20   1       13.15       12.07      1.87 o 
   2  20   1      695.32      706.25      7.12 o 
   3  20   1      851.52      767.42     12.92 o 
   4  20   1      146.62      140.96      6.56 o 
   5  20   1     1154.74     1225.34     19.93 o 
   6  20   1        2.68        5.58      5.24 o 
  -7  21   1       58.79       40.40      7.73 o 
  -6  21   1      424.85      382.86     11.59 o 
  -5  21   1      500.92      452.88     10.53 o 
  -4  21   1      185.16      228.96     17.20 o 
  -3  21   1        0.92       -1.90      2.14 o 
  -2  21   1      183.38      179.14      3.59 o 
  -1  21   1       39.43       43.62      2.47 o 
   0  21   1      264.22      289.31      4.96 o 
   1  21   1       82.19       85.44      3.09 o 
   2  21   1      332.85      344.23      5.48 o 
   3  21   1       39.73       25.97      3.73 o 
   4  21   1      647.05      623.24     12.09 o 
   5  21   1      369.81      364.22      9.88 o 
   6  21   1       22.10       26.10      6.45 o 
  -6  22   1        0.19       -3.01      3.83 o 
  -5  22   1      125.04      118.15      6.68 o 
  -4  22   1        7.52        7.79      3.40 o 
  -3  22   1       15.77       13.08      2.97 o 
  -2  22   1       37.82       41.17      2.67 o 
  -1  22   1       37.26       38.61      2.58 o 
   0  22   1      741.34      773.47      8.94 o 
   1  22   1      389.62      364.66      5.43 o 
   2  22   1       12.48       11.20      2.09 o 
   3  22   1       58.61       66.91      4.63 o 
   4  22   1      567.30      551.92     11.71 o 
   5  22   1       82.29       80.52      6.12 o 
   6  22   1       36.04       38.52      9.75 o 
  -6  23   1      269.32      252.86     10.50 o 
  -5  23   1      180.43      183.48      8.14 o 
  -4  23   1       71.49       77.35      5.66 o 
  -3  23   1      276.53      260.65      6.53 o 
  -2  23   1       13.47       11.10      2.23 o 
  -1  23   1       23.19       17.94      2.46 o 
   0  23   1      520.85      550.10      7.82 o 
   1  23   1      208.08      207.85      4.39 o 
   2  23   1       24.98       26.27      2.78 o 
   3  23   1       58.32       70.32      5.51 o 
   4  23   1      229.94      213.52      8.13 o 
   5  23   1      188.88      154.25      8.01 o 
   6  23   1        3.81        2.23      5.27 o 
  -6  24   1        4.13       -2.28      5.85 o 
  -5  24   1        5.73        0.48      3.70 o 
  -4  24   1      168.45      160.40      8.82 o 
  -3  24   1       50.45       53.80      3.98 o 
  -2  24   1       33.37       24.88      3.26 o 
  -1  24   1      176.18      182.00      4.47 o 
   0  24   1     1330.96     1312.04     12.95 o 
   1  24   1        2.56        6.67      2.19 o 
   2  24   1        0.72        1.05      2.23 o 
   3  24   1      354.72      342.03      8.47 o 
   4  24   1      112.94      114.64      6.93 o 
   5  24   1      164.25      148.79      7.90 o 
  -6  25   1      397.57      359.81     13.94 o 
  -5  25   1      314.00      307.79      9.96 o 
  -4  25   1      249.02      270.99      9.11 o 
  -3  25   1       70.85       65.61      4.44 o 
  -2  25   1      538.44      539.69      7.47 o 
  -1  25   1      234.88      242.34      6.08 o 
   0  25   1      159.22      175.91      5.04 o 
   1  25   1       36.27       39.24      2.82 o 
   2  25   1      191.75      195.06      5.10 o 
   3  25   1      211.80      209.98      7.31 o 
   4  25   1       69.30       58.50      5.72 o 
   5  25   1      151.03      160.13      9.14 o 
  -5  26   1      318.16      355.72     11.89 o 
  -4  26   1       12.74       13.18      4.13 o 
  -3  26   1      354.72      337.14      7.87 o 
  -2  26   1      327.59      335.53      6.07 o 
  -1  26   1      516.48      515.13      7.07 o 
   0  26   1     1264.67     1322.63     13.43 o 
   1  26   1      125.30      115.09      4.30 o 
   2  26   1      805.61      817.55     11.11 o 
   3  26   1        0.70       -3.80      3.80 o 
   4  26   1        4.68       -1.42      4.01 o 
   5  26   1        0.55        1.73      5.14 o 
  -5  27   1      171.29      158.46     10.64 o 
  -4  27   1       25.67       26.03      4.96 o 
  -3  27   1        3.81       -1.02      3.49 o 
  -2  27   1      261.55      271.60      6.02 o 
  -1  27   1      118.20      130.44      4.25 o 
   0  27   1        0.88       -2.45      2.48 o 
   1  27   1       23.05       12.41      2.90 o 
   2  27   1        2.69        1.41      2.48 o 
   3  27   1       49.51       51.85      5.03 o 
   4  27   1      152.88      161.56      9.25 o 
  -5  28   1       16.67        2.88      9.74 o 
  -4  28   1        0.13       -1.71      4.44 o 
  -3  28   1        3.08       -1.01      3.63 o 
  -2  28   1       24.23       28.44      3.30 o 
  -1  28   1      833.80      837.22     10.30 o 
   0  28   1      535.01      544.56      8.23 o 
   1  28   1       49.77       45.04      3.41 o 
   2  28   1       17.68       11.45      3.01 o 
   3  28   1      186.01      168.17      7.60 o 
   4  28   1       19.18        6.05      5.15 o 
  -4  29   1       15.98       15.80      5.79 o 
  -3  29   1      845.92      842.71     14.19 o 
  -2  29   1        7.97        5.51      2.96 o 
  -1  29   1      156.61      157.76      5.17 o 
   0  29   1      639.14      641.87      8.65 o 
   1  29   1        3.13       -0.54      2.65 o 
   2  29   1      206.97      220.02      6.54 o 
   3  29   1        2.70       -1.25      5.55 o 
   4  29   1       23.15        7.94      6.91 o 
  -4  30   1        1.19       -2.35      6.59 o 
  -3  30   1      134.79      134.38      8.30 o 
  -2  30   1        0.02       -1.53      2.97 o 
  -1  30   1      279.16      277.02      6.23 o 
   0  30   1       75.69       86.62      4.08 o 
   1  30   1      478.01      487.36      8.27 o 
   2  30   1      134.68      147.00      8.75 o 
   3  30   1       92.64       87.71      6.52 o 
  -3  31   1       28.36       15.47      5.10 o 
  -2  31   1      214.11      216.68      8.36 o 
  -1  31   1      167.27      161.38      5.26 o 
   0  31   1       19.28       19.53      3.54 o 
   1  31   1        2.75        1.93      2.99 o 
   2  31   1       19.10       16.18      4.71 o 
   3  31   1       13.93        5.74      6.70 o 
  -3  32   1        8.80        5.03      5.36 o 
  -2  32   1       40.41       30.88      4.98 o 
  -1  32   1       38.42       38.02      4.13 o 
   0  32   1      261.99      285.15      6.49 o 
   1  32   1      182.83      171.68      6.80 o 
   2  32   1      234.89      252.77      9.90 o 
  -2  33   1       18.88        7.04      4.92 o 
  -1  33   1        0.58        0.15      3.96 o 
   0  33   1       10.93        7.98      3.34 o 
   1  33   1       14.53        6.40      5.99 o 
  -9   0   2      224.00      254.04     22.68 o 
  -8   0   2      523.59      505.39     29.56 o 
  -7   0   2      337.63      335.98     14.99 o 
  -6   0   2     5255.13     4918.66     68.57 o 
  -5   0   2       25.01        1.94      1.53 o 
  -4   0   2      815.50      750.84     11.62 o 
  -3   0   2     4323.97     5089.15    111.36 o 
  -2   0   2      823.54      785.94     20.64 o 
   0   0   2        4.82       -0.63      0.63 o 
   1   0   2      651.81      771.37      8.17 o 
   2   0   2     3344.89     3278.00     35.15 o 
   3   0   2       62.77      128.55      3.82 o 
   4   0   2     1198.57      773.89     20.44 o 
   5   0   2      214.77      208.51      8.70 o 
   6   0   2        0.07        1.15      3.52 o 
   7   0   2       42.98       52.02     12.30 o 
   8   0   2      260.89      310.76     25.47 o 
  -9   1   2        8.00       21.31      7.49 o 
  -8   1   2        2.11        2.46      6.35 o 
  -7   1   2       50.13       49.41      4.59 o 
  -6   1   2      992.11      918.18     13.90 o 
  -5   1   2       61.21       47.55      2.18 o 
  -4   1   2      714.69      577.47      6.97 o 
  -3   1   2      715.56      836.70     10.72 o 
  -2   1   2     9128.21     9233.99     94.90 o 
   0   1   2     1355.52     1430.32     10.72 o 
   1   1   2       19.90       15.47      0.86 o 
   2   1   2      688.53      650.94      6.31 o 
   3   1   2      669.70      710.61      6.99 o 
   4   1   2      615.22      448.04     38.56 o 
   5   1   2     1820.23     1753.87     21.47 o 
   6   1   2      402.56      399.58     11.65 o 
   7   1   2      149.19      151.93     13.71 o 
   8   1   2      101.27      140.59     14.25 o 
  -9   2   2       88.42      109.69     12.37 o 
  -8   2   2      553.16      544.42     17.74 o 
  -7   2   2       58.92       42.77      4.96 o 
  -6   2   2      570.66      513.07      9.88 o 
  -5   2   2        2.78        3.22      1.17 o 
  -4   2   2      689.53      758.28      8.38 o 
  -3   2   2      248.14      285.32      4.08 o 
  -2   2   2      925.75      968.23      9.92 o 
  -1   2   2     2304.71     2350.06     37.87 o 
   0   2   2       48.52       47.65      1.12 o 
   1   2   2      147.42      135.97      2.99 o 
   2   2   2     2063.91     2042.57     17.89 o 
   3   2   2      575.58      556.15     15.56 o 
   4   2   2      974.86      885.27     36.54 o 
   5   2   2       35.72       25.15      3.20 o 
   6   2   2       34.07       35.98      4.52 o 
   7   2   2      631.80      665.82     19.92 o 
   8   2   2       27.98       36.81      8.50 o 
  -9   3   2       53.37       82.16     35.81 o 
  -8   3   2      149.03      153.27     11.04 o 
  -7   3   2      240.90      216.26      8.88 o 
  -6   3   2      692.20      596.25     13.52 o 
  -5   3   2      737.17      775.00      9.15 o 
  -4   3   2       36.10       28.93      1.99 o 
  -3   3   2     1323.06     1562.53     16.27 o 
  -2   3   2      387.57      372.88      7.95 o 
  -1   3   2     6001.27     6163.53     62.96 o 
   0   3   2     7337.08     7423.16     47.11 o 
   1   3   2     3454.13     3638.01     25.24 o 
   2   3   2       91.57      106.91      2.70 o 
   3   3   2      111.92      128.40      3.66 o 
   4   3   2       20.07       24.24      2.41 o 
   5   3   2       72.10       75.56      8.16 o 
   6   3   2        1.38        3.07      3.42 o 
   7   3   2        1.03        2.65      3.98 o 
   8   3   2       67.02       87.06     11.34 o 
  -9   4   2      708.14      767.50     27.99 o 
  -8   4   2      652.61      654.94     18.39 o 
  -7   4   2       14.57       14.67      3.70 o 
  -6   4   2     1138.71     1043.29     21.84 o 
  -5   4   2      384.50      408.98      8.05 o 
  -4   4   2     1044.99     1068.62     11.45 o 
  -3   4   2     1087.42     1301.30     13.66 o 
  -2   4   2      870.65      989.86     11.17 o 
  -1   4   2     1855.80     1929.11     15.69 o 
   0   4   2      285.74      318.48      3.09 o 
   1   4   2     2011.52     2072.40     15.54 o 
   2   4   2       96.80       62.01      2.37 o 
   3   4   2      424.78      384.01      7.38 o 
   4   4   2       34.69       39.25      3.08 o 
   5   4   2     1608.19     1494.30     24.24 o 
   6   4   2       12.52       17.27      3.91 o 
   7   4   2       62.80       56.73      7.30 o 
   8   4   2        7.77        9.99      8.29 o 
  -8   5   2       14.52       15.55      4.61 o 
  -7   5   2       58.90       47.34      5.18 o 
  -6   5   2     1040.36      947.46     20.89 o 
  -5   5   2       92.33       83.50      3.34 o 
  -4   5   2     3973.45     3949.42     36.43 o 
  -3   5   2       57.04       78.63      2.96 o 
  -2   5   2     5501.78     5329.42     49.44 o 
  -1   5   2       37.90       54.66      1.41 o 
   0   5   2    40443.86    42219.89    255.33 o 
   1   5   2     3490.13     3489.89     32.68 o 
   2   5   2        8.11       15.97      1.45 o 
   3   5   2     1539.77     1529.90     20.67 o 
   4   5   2      256.95      260.02      6.94 o 
   5   5   2       61.59       72.68      7.46 o 
   6   5   2      107.25      122.28      7.84 o 
   7   5   2       10.70        5.46      3.90 o 
  -8   6   2     1523.34     1504.27     37.75 o 
  -7   6   2      340.68      311.08     10.77 o 
  -6   6   2      357.02      348.23      8.33 o 
  -5   6   2      332.59      331.18     12.01 o 
  -4   6   2      769.25      711.20     13.64 o 
  -3   6   2       58.63       64.25      3.05 o 
  -2   6   2       47.43       70.06      4.18 o 
  -1   6   2     4841.22     4988.82     34.15 o 
   0   6   2    86606.52    88626.20    626.04 o 
   1   6   2     1235.51     1382.18     12.74 o 
   2   6   2     5802.36     5985.98     46.94 o 
   3   6   2       32.69       46.61      2.38 o 
   4   6   2      990.64      968.54     13.81 o 
   5   6   2      528.53      482.66     14.09 o 
   6   6   2      199.29      207.94      9.46 o 
   7   6   2     1023.74      994.38     21.58 o 
  -8   7   2       15.05       26.32      5.06 o 
  -7   7   2       76.03       83.48      7.67 o 
  -6   7   2        0.15        5.95      2.45 o 
  -5   7   2      118.10      121.63      5.16 o 
  -4   7   2      521.36      479.92      6.82 o 
  -3   7   2       94.81       92.60      5.10 o 
  -2   7   2     3503.17     3408.67     30.61 o 
  -1   7   2      973.16      966.54      9.46 o 
   0   7   2     3331.64     3769.99     30.47 o 
   1   7   2     1268.26     1308.61     31.28 o 
   2   7   2      521.09      563.37      5.67 o 
   3   7   2       21.92        8.04      3.35 o 
   4   7   2        2.42        1.44      2.45 o 
   5   7   2      215.59      198.77     10.17 o 
   6   7   2       75.17       79.42      7.26 o 
   7   7   2       27.27       21.12      7.15 o 
  -8   8   2      139.18      154.26      9.83 o 
  -7   8   2       91.99       77.82      7.40 o 
  -6   8   2        0.10        3.59      2.40 o 
  -5   8   2       84.32       99.83      4.93 o 
  -4   8   2       81.33       85.47      3.54 o 
  -3   8   2      105.52      130.76      3.87 o 
  -2   8   2     1241.51     1369.22     12.06 o 
   0   8   2      268.38      292.37      3.49 o 
   1   8   2     1671.06     1876.38     12.84 o 
   2   8   2      704.15      779.92      7.85 o 
   3   8   2      885.19     1001.71     13.07 o 
   4   8   2     2224.74     2137.45     29.01 o 
   5   8   2       45.42       41.35      7.11 o 
   6   8   2        2.90        5.19      3.43 o 
   7   8   2       26.75       30.65      5.21 o 
  -8   9   2      117.30      144.10     11.66 o 
  -7   9   2       55.78       80.67      7.71 o 
  -6   9   2      135.29      125.54      6.00 o 
  -5   9   2      584.36      528.56     10.10 o 
  -4   9   2       82.65       70.44      3.40 o 
  -3   9   2     1125.68     1131.13     12.96 o 
  -2   9   2      107.78       75.02      2.05 o 
  -1   9   2       12.95        7.38      1.51 o 
   0   9   2      556.45      612.82      8.85 o 
   1   9   2     1214.59     1283.94     14.74 o 
   2   9   2     1906.27     2004.88     14.30 o 
   3   9   2        3.51       17.49      3.21 o 
   4   9   2      708.20      694.96     11.69 o 
   5   9   2       45.33       38.41      8.18 o 
   6   9   2       14.18       23.03      5.02 o 
   7   9   2      110.73      107.36      9.10 o 
  -8  10   2       85.92      103.40      8.24 o 
  -7  10   2       48.89       49.57      6.72 o 
  -6  10   2      415.21      377.75      9.17 o 
  -5  10   2     2301.49     2087.48     25.42 o 
  -4  10   2       34.93       29.70      2.78 o 
  -3  10   2       73.33       46.04      2.08 o 
  -2  10   2     1450.06     1485.82     18.01 o 
  -1  10   2      215.33      226.11      3.08 o 
   0  10   2      462.58      436.37      5.81 o 
   1  10   2       72.67       84.29      2.13 o 
   2  10   2     6462.98     6690.01     40.35 o 
   3  10   2        4.68        4.89      1.75 o 
   4  10   2        2.03        5.39      2.50 o 
   5  10   2      853.65      785.96     19.11 o 
   6  10   2      163.33      162.81     12.00 o 
   7  10   2      839.52      839.63     23.54 o 
  -8  11   2      118.90      151.50     11.26 o 
  -7  11   2      171.02      165.49     10.76 o 
  -6  11   2      392.04      397.14      9.70 o 
  -5  11   2     1250.57     1135.49     16.63 o 
  -4  11   2     2126.76     2048.79     23.58 o 
  -3  11   2     1029.01      981.06      9.31 o 
  -2  11   2     4135.02     4007.76     26.00 o 
  -1  11   2     2260.47     2385.99     16.48 o 
   0  11   2     3178.88     3073.39     21.41 o 
   1  11   2     2909.23     3281.47     22.89 o 
   2  11   2      486.16      486.46      8.21 o 
   3  11   2      392.58      347.97      7.33 o 
   4  11   2      115.00      115.15      6.61 o 
   5  11   2      525.14      523.61     17.67 o 
   6  11   2      421.77      418.14     14.92 o 
   7  11   2        5.37        4.68      4.12 o 
  -8  12   2      498.78      514.26     23.72 o 
  -7  12   2       38.39       50.63      6.73 o 
  -6  12   2      963.99      963.53     19.29 o 
  -5  12   2      284.90      239.63      7.08 o 
  -4  12   2     1394.46     1298.01     15.68 o 
  -3  12   2      258.74      301.92      4.95 o 
  -2  12   2       69.11       95.12      2.56 o 
  -1  12   2      783.92      815.68      7.30 o 
   0  12   2     2586.38     2570.56     18.45 o 
   1  12   2     1199.06     1234.05     10.16 o 
   2  12   2      579.15      532.52      5.63 o 
   3  12   2      330.42      330.04      6.19 o 
   4  12   2      203.31      191.58      8.13 o 
   5  12   2      382.45      342.97     15.18 o 
   6  12   2        3.33        6.05      4.41 o 
   7  12   2      116.46      118.59     11.32 o 
  -8  13   2        2.66        8.01     10.81 o 
  -7  13   2        0.06        4.02      3.99 o 
  -6  13   2       89.81       93.34      6.92 o 
  -5  13   2       20.90       32.46      3.67 o 
  -4  13   2     4112.43     3993.74     58.42 o 
  -3  13   2      284.82      290.88      4.99 o 
  -2  13   2     2687.96     2703.76     25.31 o 
  -1  13   2     1191.36     1242.68     13.63 o 
   0  13   2       10.28       10.42      1.25 o 
   1  13   2     3798.00     3909.66     26.12 o 
   2  13   2       57.48       51.89      2.29 o 
   3  13   2        0.41       -1.88      1.88 o 
   4  13   2      161.75      138.73      6.29 o 
   5  13   2      421.52      421.45     11.73 o 
   6  13   2       78.16       69.13      7.67 o 
   7  13   2       75.95       89.58      9.29 o 
  -8  14   2       28.17       38.92     13.02 o 
  -7  14   2       39.16       45.89      6.85 o 
  -6  14   2       12.91       14.76      3.55 o 
  -5  14   2       21.09       34.72      3.84 o 
  -4  14   2       44.56       37.53      3.30 o 
  -3  14   2        4.66        5.21      1.44 o 
  -2  14   2      465.49      477.93      6.57 o 
  -1  14   2      976.56     1069.40      8.94 o 
   0  14   2       84.65       81.69      2.24 o 
   1  14   2      115.50      109.11      2.92 o 
   2  14   2      230.98      223.42      4.44 o 
   3  14   2       83.38       90.29      4.00 o 
   4  14   2      128.90      129.22      5.50 o 
   5  14   2       25.42       29.06      4.67 o 
   6  14   2      403.44      382.61     14.70 o 
   7  14   2       14.22       30.82      6.55 o 
  -8  15   2       13.96       23.22      6.37 o 
  -7  15   2      259.02      279.16     17.41 o 
  -6  15   2       16.61       25.40      3.94 o 
  -5  15   2     1067.91     1035.84     16.53 o 
  -4  15   2      219.66      230.29      5.52 o 
  -3  15   2      895.13      892.91      9.56 o 
  -2  15   2      194.55      179.51      4.10 o 
  -1  15   2      559.09      576.60      8.30 o 
   0  15   2        2.33       -0.93      0.93 o 
   1  15   2      550.08      582.90     11.81 o 
   2  15   2       67.37       60.19      2.34 o 
   3  15   2      283.08      275.28      6.07 o 
   4  15   2       42.83       45.15      3.92 o 
   5  15   2       32.76       41.22      9.62 o 
   6  15   2      203.48      204.80     12.58 o 
   7  15   2       27.65       30.14      6.81 o 
  -8  16   2      419.80      444.93     22.08 o 
  -7  16   2      227.33      215.74     12.37 o 
  -6  16   2      189.72      186.22      8.05 o 
  -5  16   2      387.47      383.26      9.71 o 
  -4  16   2      861.34      836.96     11.24 o 
  -3  16   2        0.08        1.75      1.54 o 
  -2  16   2     1500.12     1595.72     15.78 o 
  -1  16   2        2.52        0.09      0.94 o 
   0  16   2     1101.89     1187.08      9.92 o 
   1  16   2      130.98      143.57     11.99 o 
   2  16   2       47.46       60.05      2.07 o 
   3  16   2        0.70        3.00      2.24 o 
   4  16   2     1124.00     1127.64     16.60 o 
   5  16   2      141.47      143.90      7.23 o 
   6  16   2       54.34       60.24      7.73 o 
   7  16   2      144.63      187.51     13.21 o 
  -7  17   2       42.44       28.89      6.45 o 
  -6  17   2      281.12      275.67      9.16 o 
  -5  17   2       11.71       11.90      3.34 o 
  -4  17   2      571.30      543.35     11.69 o 
  -3  17   2       88.28       97.06      3.58 o 
  -2  17   2     1500.73     1459.73     13.01 o 
  -1  17   2      423.29      448.23      5.76 o 
   0  17   2     1577.15     1506.31     11.58 o 
   1  17   2       19.46       21.18      1.87 o 
   2  17   2      265.41      307.23      4.13 o 
   3  17   2      940.76      964.86     15.33 o 
   4  17   2      137.76      131.85      6.08 o 
   5  17   2      661.85      687.61     14.42 o 
   6  17   2      267.90      291.66     13.65 o 
  -7  18   2       40.87       41.18      7.01 o 
  -6  18   2      509.98      511.05     12.30 o 
  -5  18   2      486.26      488.37     11.76 o 
  -4  18   2      167.94      172.65      9.06 o 
  -3  18   2       47.33       50.74      2.90 o 
  -2  18   2      302.35      304.38      4.22 o 
  -1  18   2        2.67        2.43      1.80 o 
   0  18   2      257.61      280.21      6.25 o 
   1  18   2     1358.70     1429.55     11.57 o 
   2  18   2     3325.65     3226.55     21.88 o 
   3  18   2       37.89       25.46      3.15 o 
   4  18   2      171.02      159.33      6.73 o 
   5  18   2       28.91       33.19      4.34 o 
   6  18   2      125.83      129.13     10.87 o 
  -7  19   2        1.71       10.46      6.37 o 
  -6  19   2        0.77        3.12      3.72 o 
  -5  19   2        1.79       -0.90      2.76 o 
  -4  19   2       27.31       30.97      3.23 o 
  -3  19   2        5.94        6.68      2.01 o 
  -2  19   2       88.00       86.49      2.68 o 
  -1  19   2      412.63      425.39      5.49 o 
   0  19   2      414.83      414.35      5.47 o 
   1  19   2      151.67      165.18      3.67 o 
   2  19   2       97.71       95.43      2.81 o 
   3  19   2     1511.28     1477.23     19.64 o 
   4  19   2       85.33       82.47      5.30 o 
   5  19   2       22.08       19.61      4.16 o 
   6  19   2        5.99       10.34      5.82 o 
  -7  20   2       78.22       85.18      8.11 o 
  -6  20   2        0.10        0.31      3.62 o 
  -5  20   2      115.69      120.27      6.15 o 
  -4  20   2       39.33       26.47      4.29 o 
  -3  20   2       48.68       44.51      3.04 o 
  -2  20   2       20.67       20.50      1.80 o 
  -1  20   2      448.12      441.08      5.91 o 
   0  20   2      275.38      303.11      4.76 o 
   1  20   2        3.44        1.54      1.68 o 
   2  20   2        4.80        1.96      2.13 o 
   3  20   2        5.93        3.33      3.04 o 
   4  20   2      343.15      338.94      8.81 o 
   5  20   2      752.57      747.25     13.90 o 
   6  20   2       42.33       63.59      8.69 o 
  -7  21   2      137.08      132.95     11.31 o 
  -6  21   2       30.53       35.97      5.46 o 
  -5  21   2      212.11      230.74      9.16 o 
  -4  21   2      128.64      130.90      6.32 o 
  -3  21   2      346.15      354.04      6.53 o 
  -2  21   2       54.11       50.81      2.33 o 
  -1  21   2      100.30       95.93      3.28 o 
   0  21   2      222.34      222.20      4.47 o 
   1  21   2      299.85      291.05      4.80 o 
   2  21   2      695.60      703.03      8.52 o 
   3  21   2      262.78      281.98      8.46 o 
   4  21   2      495.09      508.17     11.17 o 
   5  21   2        0.39       -2.10      3.60 o 
   6  21   2        1.13       -4.85      4.85 o 
  -7  22   2        2.24       19.63     13.72 o 
  -6  22   2      125.39      121.02      7.96 o 
  -5  22   2      162.27      148.15      7.13 o 
  -4  22   2       59.60       55.50      4.79 o 
  -3  22   2       19.29       16.53      2.70 o 
  -2  22   2        1.96        2.11      1.59 o 
  -1  22   2      346.61      333.47      5.71 o 
   0  22   2      818.03      811.15      8.77 o 
   1  22   2      230.94      229.78      4.57 o 
   2  22   2     1296.48     1228.46     12.71 o 
   3  22   2       49.41       33.90      3.92 o 
   4  22   2      837.90      819.65     15.96 o 
   5  22   2      163.02      154.61      7.76 o 
   6  22   2      156.44      145.54     12.17 o 
  -6  23   2       62.29       70.66      6.84 o 
  -5  23   2       14.28        6.07      3.92 o 
  -4  23   2      762.49      753.73     16.16 o 
  -3  23   2       54.51       60.07      4.19 o 
  -2  23   2      381.11      377.20      5.95 o 
  -1  23   2      159.13      148.59      4.36 o 
   0  23   2     1446.96     1402.46     13.36 o 
   1  23   2      360.28      377.81      5.71 o 
   2  23   2      402.29      369.87      6.82 o 
   3  23   2      184.65      195.72      6.99 o 
   4  23   2      182.80      185.48      8.31 o 
   5  23   2       15.34        9.60      4.42 o 
  -6  24   2        6.20        4.69      4.67 o 
  -5  24   2        0.16       -3.42      3.42 o 
  -4  24   2       35.24       36.96      4.62 o 
  -3  24   2        0.01        0.39      2.28 o 
  -2  24   2        5.11        3.49      2.42 o 
  -1  24   2       11.94        8.33      2.60 o 
   0  24   2       74.50       65.96      4.19 o 
   1  24   2      316.20      311.53      5.41 o 
   2  24   2       60.40       51.75      3.43 o 
   3  24   2       95.26       96.37      5.61 o 
   4  24   2      394.50      388.87     10.50 o 
   5  24   2        3.14       -0.77      4.44 o 
  -6  25   2       26.58       22.59      5.72 o 
  -5  25   2      114.55      115.08      7.15 o 
  -4  25   2       16.32       21.45      4.30 o 
  -3  25   2      681.13      665.24     10.57 o 
  -2  25   2       80.66       79.26      3.57 o 
  -1  25   2     1079.56     1065.93     11.41 o 
   0  25   2        2.30        5.98      2.58 o 
   1  25   2       55.78       47.36      2.93 o 
   2  25   2      175.98      170.33      5.26 o 
   3  25   2        0.58       -1.63      3.28 o 
   4  25   2      278.34      268.76      9.40 o 
   5  25   2       10.68        3.73      6.06 o 
  -5  26   2       15.42        4.60      5.95 o 
  -4  26   2       11.24        5.60      3.91 o 
  -3  26   2        4.56        7.46      3.13 o 
  -2  26   2        0.47       -2.24      2.24 o 
  -1  26   2       24.71       26.60      2.91 o 
   0  26   2       52.24       50.80      3.20 o 
   1  26   2      254.61      250.81      5.31 o 
   2  26   2       32.62       33.42      3.90 o 
   3  26   2      653.55      652.08     12.24 o 
   4  26   2      202.14      202.26      9.31 o 
  -5  27   2       34.70       23.78      5.54 o 
  -4  27   2       44.87       38.85      5.20 o 
  -3  27   2       32.57       30.35      4.67 o 
  -2  27   2      192.79      207.61      5.74 o 
  -1  27   2       42.07       44.44      3.67 o 
   0  27   2      446.88      424.75      6.78 o 
   1  27   2      150.03      160.63      5.15 o 
   2  27   2       29.24       23.79      3.32 o 
   3  27   2       61.32       65.54      5.52 o 
   4  27   2       25.24       18.23      6.07 o 
  -5  28   2       22.15       12.87      5.83 o 
  -4  28   2       68.45       65.09      6.64 o 
  -3  28   2       56.77       53.32      4.61 o 
  -2  28   2        0.02       -2.58      2.58 o 
  -1  28   2      171.13      172.89      4.79 o 
   0  28   2        8.31        1.37      2.53 o 
   1  28   2       56.23       51.77      3.73 o 
   2  28   2       56.21       61.14      4.05 o 
   3  28   2       11.75        0.88      6.31 o 
   4  28   2        4.49       -4.51      4.51 o 
  -4  29   2      137.66      149.30     11.43 o 
  -3  29   2      429.60      421.08      9.97 o 
  -2  29   2      321.73      350.58      7.19 o 
  -1  29   2      239.35      236.42      5.50 o 
   0  29   2        4.00       -2.71      2.71 o 
   1  29   2       45.75       37.66      3.59 o 
   2  29   2       12.31        5.29      3.20 o 
   3  29   2       74.12       87.26      7.34 o 
  -4  30   2        0.00       -2.37      4.52 o 
  -3  30   2      126.14      116.56      7.93 o 
  -2  30   2      125.37      123.23      5.07 o 
  -1  30   2        5.57        9.39      3.60 o 
   0  30   2       50.99       42.67      3.42 o 
   1  30   2       95.43       99.78      4.56 o 
   2  30   2       62.56       64.64      5.85 o 
   3  30   2       49.84       50.10      6.64 o 
  -3  31   2       31.08       22.87      5.22 o 
  -2  31   2        0.42       -2.95      2.95 o 
  -1  31   2      133.79      135.38      4.98 o 
   0  31   2        0.55       -2.77      2.77 o 
   1  31   2       36.49       26.57      3.95 o 
   2  31   2        5.24       -1.25      3.94 o 
  -3  32   2       80.70       82.55      7.34 o 
  -2  32   2       21.72       20.22      4.64 o 
  -1  32   2       97.11       95.10      5.23 o 
   0  32   2       57.73       54.11      4.21 o 
   1  32   2       67.51       72.70      6.73 o 
   2  32   2        7.82        2.05      7.77 o 
  -2  33   2      132.67      149.94     11.01 o 
  -1  33   2      102.07       97.74      7.09 o 
   0  33   2       18.13       17.43      4.69 o 
   1  33   2       63.73       62.27      9.54 o 
  -9   1   3        0.02        7.11      5.95 o 
  -8   1   3        0.36        3.26      4.16 o 
  -7   1   3       94.11       81.46      5.43 o 
  -6   1   3       31.99       44.14      2.87 o 
  -5   1   3        0.69        4.18      1.22 o 
  -4   1   3     1714.18     1731.76     18.26 o 
  -3   1   3      111.99       16.18     12.55 o 
  -2   1   3        8.09        8.44      1.82 o 
  -1   1   3        7.71       30.77      2.74 o 
   0   1   3     1070.05     1195.06      8.45 o 
   1   1   3     3236.40     3255.88     24.57 o 
   2   1   3      296.04      281.45      3.67 o 
   3   1   3     1418.21     1398.21     11.88 o 
   4   1   3     1555.92     1499.18     18.38 o 
   5   1   3       12.21        9.11      2.94 o 
   6   1   3       62.90       66.11      7.15 o 
   7   1   3       10.90       22.05      6.74 o 
  -9   2   3      408.71      411.66     19.79 o 
  -8   2   3      480.82      470.04     15.76 o 
  -7   2   3        7.32        4.22      2.81 o 
  -6   2   3     1483.81     1343.42     14.58 o 
  -5   2   3       79.25      100.92      4.37 o 
  -4   2   3       49.84       20.87      1.76 o 
  -3   2   3     1202.18     1141.13    229.37 o 
  -2   2   3     2011.68     1921.79     21.38 o 
  -1   2   3      140.87      167.15      2.87 o 
   0   2   3       41.82       44.47      1.30 o 
   1   2   3      717.59      750.32      9.42 o 
   2   2   3     5505.30     5864.94     46.40 o 
   3   2   3        3.04        4.33      1.29 o 
   4   2   3     5668.44     5674.15     58.91 o 
   5   2   3       14.64       13.46      4.62 o 
   6   2   3      504.47      513.21     13.80 o 
   7   2   3      275.94      277.98     18.11 o 
  -9   3   3       57.37       56.91      8.04 o 
  -8   3   3      145.43      171.37      9.59 o 
  -7   3   3        1.07        1.43      2.79 o 
  -6   3   3      105.19      108.94      4.60 o 
  -5   3   3      109.58      105.57      3.47 o 
  -4   3   3     2699.81     2870.24     23.79 o 
  -3   3   3     4520.89     4862.80     43.05 o 
  -2   3   3     9242.12     9617.27    121.95 o 
  -1   3   3    13318.06    13255.31    174.56 o 
   0   3   3    17991.33    18411.85    132.00 o 
   1   3   3      793.52      877.24      8.61 o 
   2   3   3     1093.21     1187.56     11.28 o 
   3   3   3     3799.13     3622.50     33.50 o 
   4   3   3      151.55      166.79      5.95 o 
   5   3   3      566.07      551.90     13.30 o 
   6   3   3      459.43      455.77     13.02 o 
   7   3   3      249.75      241.04     14.19 o 
  -9   4   3       31.55       49.20      9.41 o 
  -8   4   3       74.53       81.42      8.99 o 
  -7   4   3        0.36       -0.37      2.66 o 
  -6   4   3      231.54      289.58      7.35 o 
  -5   4   3      121.15      139.53      4.40 o 
  -4   4   3     3721.07     3739.32     32.07 o 
  -3   4   3        3.83        8.37      1.12 o 
  -2   4   3       59.03       56.17      2.22 o 
  -1   4   3     6638.93     7134.42     48.17 o 
   0   4   3     1911.85     2079.60     13.58 o 
   1   4   3     7101.13     7332.52     47.25 o 
   2   4   3     1527.15     1480.34     12.76 o 
   3   4   3     1660.32     1479.03    114.91 o 
   4   4   3     1418.12     1421.42     22.41 o 
   5   4   3      316.81      302.89     11.63 o 
   6   4   3        2.72        4.00      3.06 o 
   7   4   3        1.60       -1.96      3.75 o 
  -9   5   3       57.49       73.47     16.42 o 
  -8   5   3        1.22        1.79      3.56 o 
  -7   5   3      489.30      397.17     11.69 o 
  -6   5   3      440.49      390.10      8.68 o 
  -5   5   3      776.95      715.31     10.29 o 
  -4   5   3      113.19      126.20      3.38 o 
  -3   5   3       27.59       35.62      1.93 o 
  -2   5   3     1905.10     1792.22     32.45 o 
  -1   5   3      648.97      580.74      5.03 o 
   0   5   3     9305.70    10011.77     60.88 o 
   1   5   3     2002.75     2211.16     15.18 o 
   2   5   3      804.04      926.79      9.57 o 
   3   5   3       31.78       42.93      2.80 o 
   4   5   3       52.63       50.83      5.17 o 
   5   5   3      718.95      753.16     16.43 o 
   6   5   3        0.17       -0.73      2.81 o 
   7   5   3       16.20        9.39      5.75 o 
  -9   6   3      107.44      128.86     10.67 o 
  -8   6   3       97.16      102.97      7.85 o 
  -7   6   3       54.11       61.10     11.30 o 
  -6   6   3       71.69       71.51      4.49 o 
  -5   6   3       65.56       50.91      5.23 o 
  -4   6   3        0.08        1.62      1.01 o 
  -3   6   3      778.68      879.09     10.39 o 
  -1   6   3       59.03       47.98      1.80 o 
   0   6   3     3016.93     3395.89     22.67 o 
   1   6   3     3790.69     4196.04     27.69 o 
   2   6   3        4.06        2.73      1.15 o 
   3   6   3     1107.31     1128.92     16.11 o 
   4   6   3        1.40        3.49      2.49 o 
   5   6   3        0.17        2.08      2.80 o 
   6   6   3       28.60       35.81      6.09 o 
   7   6   3       23.37       22.97      4.93 o 
  -9   7   3       10.95       16.20      5.85 o 
  -8   7   3       67.92       79.11      8.83 o 
  -7   7   3        7.09       -0.38      2.86 o 
  -6   7   3      120.18      106.83      5.38 o 
  -5   7   3      235.58      211.86      5.41 o 
  -4   7   3      482.12      430.02      6.41 o 
  -3   7   3      726.90      862.55     13.50 o 
  -2   7   3     2638.62     2362.33     96.58 o 
   0   7   3      935.85     1094.96      8.03 o 
   1   7   3     8390.93     9137.36     53.91 o 
   2   7   3     1647.45     1616.61     13.84 o 
   3   7   3     1457.25     1481.08     20.03 o 
   4   7   3      426.43      400.20      9.81 o 
   5   7   3       79.64       73.66      6.81 o 
   6   7   3       31.88       36.34      4.94 o 
   7   7   3       32.92       34.86      8.27 o 
  -9   8   3       36.67       47.15      6.15 o 
  -8   8   3      369.73      351.42     16.22 o 
  -7   8   3        5.51        5.54      3.60 o 
  -6   8   3     2994.11     2850.86     33.18 o 
  -5   8   3       79.90       74.98      3.85 o 
  -4   8   3     1713.26     1764.24     19.00 o 
  -3   8   3     1067.99     1043.13     12.05 o 
  -2   8   3       35.31       32.90      2.57 o 
  -1   8   3      576.25      524.95      9.86 o 
   0   8   3       94.48       88.06      5.76 o 
   1   8   3     1709.55     1860.11     12.40 o 
   2   8   3       11.62        7.31      1.07 o 
   3   8   3      187.47      177.85      6.05 o 
   4   8   3      759.60      716.61     13.85 o 
   5   8   3       10.65        6.48      4.14 o 
   6   8   3       88.02       97.78      7.37 o 
   7   8   3      114.50      112.13      8.51 o 
  -8   9   3      283.81      302.04     11.42 o 
  -7   9   3       14.59       23.67      4.86 o 
  -6   9   3       35.47       39.97      3.80 o 
  -5   9   3       16.80       13.34      2.29 o 
  -4   9   3     1877.59     1853.25     21.43 o 
  -3   9   3      168.00      177.20      3.82 o 
  -2   9   3     7419.92     7362.40     59.76 o 
  -1   9   3      205.95      279.81      3.20 o 
   0   9   3      395.37      344.81      3.61 o 
   1   9   3      124.78       94.66      2.54 o 
   2   9   3      341.51      366.88      3.84 o 
   3   9   3      783.49      694.93     72.60 o 
   4   9   3      227.90      237.54     10.57 o 
   5   9   3      954.59      891.39     21.06 o 
   6   9   3      553.64      545.78     15.01 o 
   7   9   3      224.37      252.41     12.10 o 
  -8  10   3      205.08      191.76     13.13 o 
  -7  10   3      161.37      172.59     10.20 o 
  -6  10   3       42.15       36.82      3.78 o 
  -5  10   3       80.35       89.93      4.27 o 
  -4  10   3     2808.44     2594.46     28.34 o 
  -3  10   3      915.33      931.95      8.82 o 
  -2  10   3     2188.46     2422.34     16.33 o 
  -1  10   3       27.27       12.29      1.54 o 
   0  10   3     1305.67     1279.53      9.72 o 
   1  10   3      636.60      701.36      5.94 o 
   2  10   3      309.87      286.87      4.09 o 
   3  10   3      645.92      623.37     10.91 o 
   4  10   3       70.83       62.95      4.43 o 
   5  10   3      404.15      409.44     13.94 o 
   6  10   3      374.00      347.95     11.98 o 
   7  10   3      209.53      215.17     11.83 o 
  -8  11   3        8.42       20.20      6.97 o 
  -7  11   3        3.39        1.05      3.72 o 
  -6  11   3        2.66        7.23      2.81 o 
  -5  11   3      102.40      115.12      4.79 o 
  -4  11   3        2.49        7.67      1.85 o 
  -3  11   3       34.19       31.65      1.79 o 
  -2  11   3      470.43      519.38      4.71 o 
  -1  11   3      870.26      844.40      6.87 o 
   0  11   3     1411.96     1471.43     10.54 o 
   1  11   3      260.10      290.93      3.74 o 
   2  11   3      745.51      703.09      6.90 o 
   3  11   3      213.65      187.20      5.36 o 
   4  11   3       62.57       62.79      4.51 o 
   5  11   3       74.66       74.12      7.28 o 
   6  11   3       99.27       81.14      8.34 o 
   7  11   3      249.19      265.64     12.23 o 
  -8  12   3        9.31       19.79      5.71 o 
  -7  12   3       23.58       27.74      5.97 o 
  -6  12   3       93.47       96.76      5.80 o 
  -5  12   3     5473.80     5273.42     49.55 o 
  -4  12   3     1019.13      989.46     12.97 o 
  -3  12   3      523.45      580.00      6.73 o 
  -2  12   3      175.72      226.77      3.26 o 
  -1  12   3      441.56      547.43      6.35 o 
   0  12   3       66.83       72.37      2.00 o 
   1  12   3     1807.72     1902.26     13.95 o 
   2  12   3        0.80        3.09      1.26 o 
   3  12   3     1706.53     1657.86     18.85 o 
   4  12   3       39.57       31.60      3.67 o 
   5  12   3        0.07        6.93      3.90 o 
   6  12   3      169.48      159.39     10.99 o 
   7  12   3       38.68       41.94      6.51 o 
  -8  13   3      182.82      175.47     13.23 o 
  -7  13   3      165.52      193.49      9.19 o 
  -6  13   3        0.62        9.40      3.23 o 
  -5  13   3     1293.55     1301.68     18.61 o 
  -4  13   3     1284.11     1281.67     15.75 o 
  -3  13   3      389.55      407.79      5.91 o 
  -2  13   3     1753.84     1713.66     12.27 o 
  -1  13   3     1015.41      994.84      8.08 o 
   0  13   3     2436.07     2368.34     16.01 o 
   1  13   3       86.15       77.06      2.48 o 
   2  13   3       17.91       22.75      1.89 o 
   3  13   3     1561.26     1467.91     16.02 o 
   4  13   3       12.33       10.20      2.69 o 
   5  13   3      522.28      502.25     15.71 o 
   6  13   3       63.41       70.61     10.30 o 
   7  13   3       72.76       86.12      9.22 o 
  -8  14   3      287.80      308.23     16.48 o 
  -7  14   3       77.14       86.44      8.35 o 
  -6  14   3     1365.87     1347.10     20.16 o 
  -5  14   3       35.25       44.17      4.18 o 
  -4  14   3     1639.47     1533.13     16.45 o 
  -3  14   3      182.93      180.13      4.16 o 
  -2  14   3      245.16      238.95      5.18 o 
  -1  14   3      825.59      827.10      7.61 o 
   0  14   3      284.68      276.99      4.48 o 
   1  14   3      140.59      155.28      4.29 o 
   2  14   3     1015.57      956.91      9.20 o 
   3  14   3     3552.34     3386.39     31.19 o 
   4  14   3      479.43      482.66      9.37 o 
   5  14   3      806.32      822.73     21.03 o 
   6  14   3      211.85      234.11     12.88 o 
   7  14   3       56.84       67.25     12.80 o 
  -8  15   3       19.94       30.61     15.76 o 
  -7  15   3        0.15        3.85      3.52 o 
  -6  15   3       41.15       67.76      5.29 o 
  -5  15   3      345.81      339.55      8.87 o 
  -4  15   3     1063.89     1066.27     14.34 o 
  -3  15   3      200.50      198.78      6.00 o 
  -2  15   3     1238.06     1256.12     10.34 o 
  -1  15   3       22.32       36.47      2.17 o 
   0  15   3      879.51      881.20     11.40 o 
   1  15   3      211.10      213.99      5.52 o 
   2  15   3      666.42      711.62      6.94 o 
   3  15   3       87.06      122.39      4.70 o 
   4  15   3      210.32      203.88      6.62 o 
   5  15   3      895.18      974.42     27.25 o 
   6  15   3       14.74       18.04      9.03 o 
  -8  16   3       55.02       62.10      8.35 o 
  -7  16   3      234.31      239.85      8.90 o 
  -6  16   3       23.10       25.07      3.99 o 
  -5  16   3      101.61       98.56      5.78 o 
  -4  16   3      126.36      123.63      5.04 o 
  -3  16   3      178.78      175.35      4.25 o 
  -2  16   3      554.48      576.86      5.77 o 
  -1  16   3      132.95      132.49      3.28 o 
   0  16   3      173.36      191.50      3.66 o 
   1  16   3      569.48      532.32      7.24 o 
   2  16   3      448.51      446.50      5.52 o 
   3  16   3      228.39      232.26      7.27 o 
   4  16   3      141.57      134.80      7.16 o 
   5  16   3       67.72       72.23      6.32 o 
   6  16   3      140.87      147.01     11.13 o 
  -8  17   3       38.05       40.82     15.81 o 
  -7  17   3      284.19      284.93      9.69 o 
  -6  17   3      630.32      584.52     12.88 o 
  -5  17   3      194.71      195.41      7.33 o 
  -4  17   3      461.36      446.26      7.38 o 
  -3  17   3      785.79      756.99      9.02 o 
  -2  17   3      482.30      529.16     10.67 o 
  -1  17   3       72.42       72.08      2.68 o 
   0  17   3     1547.67     1574.63     13.20 o 
   1  17   3     1572.77     1573.91     12.30 o 
   2  17   3      862.66      874.56      8.71 o 
   3  17   3      318.75      279.88      6.67 o 
   4  17   3       15.21       14.48      3.48 o 
   5  17   3       32.69       31.31      5.05 o 
   6  17   3       72.00       79.33      9.09 o 
  -7  18   3      361.36      380.32     11.29 o 
  -6  18   3       78.86       74.21      5.81 o 
  -5  18   3      219.08      225.03      7.90 o 
  -4  18   3     2141.93     2165.02     23.30 o 
  -3  18   3      149.35      133.19      3.99 o 
  -2  18   3      207.14      231.36      7.04 o 
  -1  18   3      232.26      231.96      5.65 o 
   0  18   3      598.95      593.84      6.55 o 
   1  18   3      474.64      533.66      6.14 o 
   2  18   3       52.28       52.70      2.31 o 
   3  18   3      250.78      269.59      6.72 o 
   4  18   3        5.63        0.94      3.01 o 
   5  18   3        0.46        5.80      4.06 o 
   6  18   3        6.30       11.50      6.58 o 
  -7  19   3        2.43        6.63      4.08 o 
  -6  19   3      202.13      193.23      8.45 o 
  -5  19   3      216.74      216.97      8.16 o 
  -4  19   3     1562.67     1558.40     16.56 o 
  -3  19   3        0.45       -1.24      1.81 o 
  -2  19   3     1571.67     1559.16     12.23 o 
  -1  19   3       58.22       61.04      2.55 o 
   0  19   3     1191.17     1232.91     20.83 o 
   1  19   3      209.13      212.54      4.37 o 
   2  19   3       10.64       12.62      2.25 o 
   3  19   3      556.48      567.98      9.89 o 
   4  19   3       21.54       23.73      4.04 o 
   5  19   3       41.48       37.04      5.16 o 
   6  19   3       61.55       75.32      9.03 o 
  -7  20   3      212.96      223.59     10.51 o 
  -6  20   3     1113.27     1095.80     19.19 o 
  -5  20   3        0.21       -0.42      2.81 o 
  -4  20   3       29.55       39.24      3.59 o 
  -3  20   3       14.10       12.02      2.32 o 
  -2  20   3       59.65       62.09      3.22 o 
  -1  20   3      247.11      236.05      4.44 o 
   0  20   3     1109.84     1075.94      9.72 o 
   1  20   3     1339.11     1324.07     11.31 o 
   2  20   3     1017.22      997.66     11.16 o 
   3  20   3        0.40        2.51      2.77 o 
   4  20   3      100.87      100.39      6.08 o 
   5  20   3        4.31        4.13      4.62 o 
   6  20   3        7.83       10.37      5.85 o 
  -7  21   3        5.34        9.81      5.01 o 
  -6  21   3       45.74       52.08      5.83 o 
  -5  21   3       11.02        7.52      3.47 o 
  -4  21   3        2.61        1.01      2.49 o 
  -3  21   3      728.32      682.17      9.20 o 
  -2  21   3      390.08      387.36      5.15 o 
  -1  21   3      668.94      643.79      7.83 o 
   0  21   3      371.81      373.61      5.38 o 
   1  21   3        0.53       -0.03      1.71 o 
   2  21   3        0.81       -0.79      2.06 o 
   3  21   3        1.97        0.97      2.68 o 
   4  21   3       99.96       93.14      6.10 o 
   5  21   3       51.41       43.99      5.69 o 
  -7  22   3        8.04       12.55      5.20 o 
  -6  22   3       23.96       26.10      5.28 o 
  -5  22   3      356.33      355.17      9.49 o 
  -4  22   3      262.74      252.93      7.08 o 
  -3  22   3        6.48        7.48      2.40 o 
  -2  22   3      138.70      148.49      3.58 o 
  -1  22   3     1855.46     1915.38     16.47 o 
   0  22   3      270.55      289.72      4.69 o 
   1  22   3       50.45       45.83      2.65 o 
   2  22   3        9.50        8.74      3.59 o 
   3  22   3      751.90      720.34     12.02 o 
   4  22   3        8.70        8.74      4.45 o 
   5  22   3        6.53       -0.79      4.24 o 
  -6  23   3        8.37        6.32      4.51 o 
  -5  23   3       19.55       19.50      4.22 o 
  -4  23   3       77.41       62.65      4.56 o 
  -3  23   3      407.19      391.20      7.33 o 
  -2  23   3       22.43       17.85      2.27 o 
  -1  23   3     1134.32     1129.17     11.49 o 
   0  23   3       56.20       51.65      2.78 o 
   1  23   3      418.86      416.11      6.08 o 
   2  23   3      106.96       93.50      4.11 o 
   3  23   3        1.98        0.72      3.11 o 
   4  23   3      149.78      140.20      7.40 o 
   5  23   3        6.29        0.89      4.43 o 
  -6  24   3       57.32       49.97      5.98 o 
  -5  24   3       17.46       16.70      4.40 o 
  -4  24   3       62.14       66.62      5.25 o 
  -3  24   3       67.56       61.09      3.82 o 
  -2  24   3       79.52       76.36      3.53 o 
  -1  24   3      183.54      198.11      8.09 o 
   0  24   3      363.72      365.39      6.00 o 
   1  24   3        6.65        4.74      2.20 o 
   2  24   3        1.48       -1.08      2.30 o 
   3  24   3      184.69      189.53      7.14 o 
   4  24   3      117.38      103.56      8.12 o 
   5  24   3      265.62      244.62     14.35 o 
  -6  25   3        3.52        4.99      4.82 o 
  -5  25   3        5.28        1.78      3.90 o 
  -4  25   3        9.59        8.14      3.80 o 
  -3  25   3       62.33       66.60      4.33 o 
  -2  25   3      164.71      165.23      5.07 o 
  -1  25   3       83.21       74.51      3.65 o 
   0  25   3        0.59        1.73      2.23 o 
   1  25   3      103.10      105.63      3.92 o 
   2  25   3       28.13       30.59      3.31 o 
   3  25   3      236.72      227.88      7.82 o 
   4  25   3       37.77       33.63      6.30 o 
  -6  26   3      785.05      847.81     20.92 o 
  -5  26   3       64.17       66.54      6.04 o 
  -4  26   3        7.39        7.79      3.66 o 
  -3  26   3      266.79      261.97      6.58 o 
  -2  26   3       48.90       45.95      3.38 o 
  -1  26   3       17.94       14.02      2.64 o 
   0  26   3       74.31       69.76      3.47 o 
   1  26   3       82.58       91.54      3.85 o 
   2  26   3      332.82      329.22      6.93 o 
   3  26   3      138.61      136.16      6.81 o 
   4  26   3        7.58       -0.90      4.93 o 
  -5  27   3       87.09       76.74      7.76 o 
  -4  27   3       52.40       54.74      5.60 o 
  -3  27   3      125.90      124.96      5.40 o 
  -2  27   3      124.19      126.15      4.86 o 
  -1  27   3       89.43       89.02      4.06 o 
   0  27   3       42.87       44.44      3.29 o 
   1  27   3        1.57       -2.40      2.40 o 
   2  27   3       67.51       69.57      4.12 o 
   3  27   3      165.45      160.34      7.41 o 
   4  27   3      320.18      322.33     13.42 o 
  -5  28   3       83.57       84.51     10.36 o 
  -4  28   3        4.51       -1.06      4.29 o 
  -3  28   3        2.47       -3.34      3.41 o 
  -2  28   3        0.11       -2.61      2.61 o 
  -1  28   3       23.89       19.87      2.95 o 
   0  28   3      237.86      249.21      5.97 o 
   1  28   3      107.01      107.94      4.90 o 
   2  28   3        3.07        1.47      2.80 o 
   3  28   3      166.32      167.11      8.24 o 
  -5  29   3       14.87        7.23      9.06 o 
  -4  29   3       16.79       11.73      5.27 o 
  -3  29   3       98.12       78.06      6.08 o 
  -2  29   3        6.52        1.54      2.78 o 
  -1  29   3        8.58       12.13      2.76 o 
   0  29   3       62.94       60.91      3.88 o 
   1  29   3      253.43      254.54      6.48 o 
   2  29   3       28.40       28.90      4.36 o 
   3  29   3      181.36      185.91      8.47 o 
  -4  30   3       54.53       54.70      8.51 o 
  -3  30   3       25.59       20.32      5.01 o 
  -2  30   3       26.35       19.90      3.21 o 
  -1  30   3       83.87       94.09      3.98 o 
   0  30   3       38.59       35.33      3.58 o 
   1  30   3        4.93        0.73      2.91 o 
   2  30   3       32.70       35.05      5.16 o 
   3  30   3       14.85       10.43      4.96 o 
  -4  31   3      149.48      150.55     10.42 o 
  -3  31   3       95.40       93.93      6.45 o 
  -2  31   3      462.71      495.12      9.14 o 
  -1  31   3       25.54       17.39      3.26 o 
   0  31   3      187.98      208.89      6.40 o 
   1  31   3       61.49       63.78      5.22 o 
   2  31   3        8.16        3.72      4.76 o 
  -3  32   3       55.25       47.79      5.42 o 
  -2  32   3       36.45       39.60      5.16 o 
  -1  32   3      421.47      440.10      8.75 o 
   0  32   3       86.00       83.34      4.85 o 
   1  32   3       80.81       84.07      6.38 o 
  -2  33   3        0.56       -4.96      4.96 o 
  -1  33   3        0.14       -3.26      4.26 o 
   0  33   3       11.68        6.43      4.37 o 
  -9   0   4     1113.13     1213.90     49.49 o 
  -8   0   4     1593.55     1562.12     38.18 o 
  -7   0   4      267.02      236.39     16.04 o 
  -6   0   4     2610.64     2347.26     29.54 o 
  -5   0   4      184.23      174.54      8.89 o 
  -4   0   4     7883.93     7999.51    122.28 o 
  -3   0   4       28.74       42.64      2.93 o 
  -2   0   4     1801.66     1632.52     26.59 o 
  -1   0   4    13124.08    13476.87    179.21 o 
   0   0   4     4925.32     5310.06     49.03 o 
   1   0   4      237.46      176.80      3.02 o 
   2   0   4       76.41       81.57      3.41 o 
   3   0   4     1179.89     1240.05     25.75 o 
   4   0   4      693.26      682.31     22.55 o 
   5   0   4      188.38      180.12     11.42 o 
   6   0   4        0.20       -3.93      5.06 o 
   7   0   4      426.18      480.72     31.30 o 
  -9   1   4      414.18      450.79     20.24 o 
  -8   1   4      675.08      633.21     18.00 o 
  -7   1   4      331.13      291.81      7.69 o 
  -6   1   4        2.78        8.11      1.64 o 
  -5   1   4      262.55      283.59      5.08 o 
  -4   1   4        5.90       23.48      2.56 o 
  -3   1   4     1917.85     1995.22     21.17 o 
  -2   1   4     3409.38     3337.04     42.17 o 
  -1   1   4      118.55       78.03      1.63 o 
   0   1   4     3353.06     3338.38     20.38 o 
   1   1   4     4663.43     4831.32     30.37 o 
   2   1   4       58.97       80.44      1.97 o 
   3   1   4      450.88      419.03      7.57 o 
   4   1   4       21.00       21.95      2.78 o 
   5   1   4     1274.34     1210.89     27.54 o 
   6   1   4      316.01      325.45     16.32 o 
   7   1   4      195.70      175.83     26.60 o 
  -9   2   4        0.48        9.14      4.95 o 
  -8   2   4      153.05      183.03      9.71 o 
  -7   2   4       28.38       37.12      4.53 o 
  -6   2   4      641.72      549.81      7.63 o 
  -5   2   4      261.79      294.02      6.56 o 
  -4   2   4      439.39      477.42      6.68 o 
  -3   2   4     2129.94     2185.03     77.23 o 
  -2   2   4      371.73      424.84      7.69 o 
  -1   2   4     5216.93     5527.83     36.06 o 
   0   2   4       20.69       15.10      0.94 o 
   1   2   4     6947.26     7333.01     50.15 o 
   2   2   4       67.03       74.25      2.08 o 
   3   2   4       59.44       61.10      3.09 o 
   4   2   4     3506.29     3525.27     43.09 o 
   5   2   4      173.12      167.50     11.04 o 
   6   2   4       26.77       21.53      5.08 o 
   7   2   4       61.02       52.22      9.38 o 
  -9   3   4      350.59      385.66     15.12 o 
  -8   3   4       14.06       23.34      4.66 o 
  -7   3   4       43.60       45.28      4.82 o 
  -6   3   4     1120.60      985.41     12.31 o 
  -5   3   4       38.77       50.32      2.78 o 
  -4   3   4      334.63      280.17      4.57 o 
  -3   3   4        8.95       13.03      2.35 o 
  -2   3   4       24.00       30.77      6.95 o 
  -1   3   4     2701.21     2807.89     18.90 o 
   0   3   4      232.66      218.39      2.94 o 
   1   3   4       33.01       21.53      1.01 o 
   2   3   4      132.01      125.99      3.21 o 
   3   3   4       12.12       20.13      2.09 o 
   4   3   4     1747.76     1716.64     22.68 o 
   5   3   4      496.35      461.95     12.37 o 
   6   3   4       23.17       22.21      5.35 o 
   7   3   4        0.86       10.99      6.49 o 
  -9   4   4        7.96       16.57      8.03 o 
  -8   4   4      435.09      430.72     12.97 o 
  -7   4   4        0.56       -1.78      2.59 o 
  -6   4   4      964.56      851.47     11.20 o 
  -5   4   4      142.49      146.57      4.32 o 
  -4   4   4      438.20      468.14      6.18 o 
  -3   4   4      748.81      729.61      8.23 o 
  -2   4   4       65.45       62.89      3.19 o 
  -1   4   4     1835.61     1786.44     12.05 o 
   0   4   4      631.53      591.96      5.38 o 
   1   4   4     2532.26     2813.43     17.59 o 
   2   4   4      920.71      988.89      9.52 o 
   3   4   4      456.46      447.23      8.03 o 
   4   4   4       69.41       69.16      5.38 o 
   5   4   4       40.80       44.68      5.00 o 
   6   4   4        0.64        0.77      3.01 o 
   7   4   4      368.11      397.57     19.79 o 
  -9   5   4        1.03        1.74      5.36 o 
  -8   5   4      462.88      485.40     13.78 o 
  -7   5   4        1.66        4.18      3.37 o 
  -6   5   4       81.97      104.17      5.22 o 
  -5   5   4      129.96      174.25      4.29 o 
  -4   5   4      245.71      201.41      3.89 o 
  -3   5   4     1353.47     1301.14     12.78 o 
  -2   5   4     2472.08     2447.74     31.82 o 
  -1   5   4      162.55      196.71      2.37 o 
   0   5   4     4454.74     4467.53     29.43 o 
   1   5   4     2556.75     3013.40     18.81 o 
   2   5   4      464.52      452.00      5.27 o 
   3   5   4      498.86      479.50      7.47 o 
   4   5   4      301.24      303.85      9.29 o 
   5   5   4      488.48      471.79     12.75 o 
   6   5   4       68.73       70.63      6.58 o 
   7   5   4      400.48      433.61     16.90 o 
  -9   6   4        6.16       14.82      6.44 o 
  -8   6   4      167.25      176.14     10.83 o 
  -7   6   4       78.35       76.19      5.75 o 
  -6   6   4     3181.10     2955.30     33.73 o 
  -5   6   4       51.64       55.38      2.69 o 
  -4   6   4     1889.70     1766.28     15.98 o 
  -3   6   4     3051.34     3402.49     31.02 o 
  -2   6   4     2746.69     2801.07     23.56 o 
  -1   6   4    12712.11    13514.62     92.59 o 
   0   6   4       30.94       30.75      1.93 o 
   1   6   4        0.75        6.80      1.28 o 
   2   6   4      427.31      412.53      4.57 o 
   3   6   4     1708.43     1721.38     20.42 o 
   4   6   4       10.48       14.84      3.68 o 
   5   6   4      248.66      273.44     19.47 o 
   6   6   4       54.11       59.99      6.24 o 
   7   6   4       29.39       30.62     12.19 o 
  -9   7   4        0.02        1.54      4.75 o 
  -8   7   4      106.19      103.07      7.64 o 
  -7   7   4       63.31       77.98      5.77 o 
  -6   7   4      119.96      136.75      5.93 o 
  -5   7   4       22.17       13.06      2.00 o 
  -4   7   4     2696.39     2649.38     22.38 o 
  -3   7   4       33.00       64.73      2.56 o 
  -2   7   4     3456.83     3579.95     24.69 o 
  -1   7   4       54.88       51.01     13.17 o 
   0   7   4        0.37        1.35      0.75 o 
   1   7   4      282.58      285.90      3.23 o 
   2   7   4     1207.12     1210.11      9.78 o 
   3   7   4      104.12      126.74      5.05 o 
   4   7   4       46.07       41.01      5.05 o 
   5   7   4     1042.92     1018.14     20.07 o 
   6   7   4      110.08       89.96      7.44 o 
   7   7   4      257.39      265.94     11.82 o 
  -9   8   4        1.87       12.94      6.14 o 
  -8   8   4       66.86       72.00      6.68 o 
  -7   8   4       58.66       58.31      5.12 o 
  -6   8   4       19.11       17.26      2.86 o 
  -5   8   4        8.81       14.91      2.29 o 
  -4   8   4      339.29      303.72      5.78 o 
  -3   8   4       15.59        8.72      1.38 o 
  -2   8   4     1735.10     1820.16     12.93 o 
  -1   8   4      172.28      188.53      2.65 o 
   0   8   4     1265.06     1373.20      9.69 o 
   1   8   4       68.27       83.55      1.91 o 
   2   8   4        6.86        6.09      1.94 o 
   3   8   4      127.05      112.55      5.17 o 
   4   8   4      540.52      523.88     14.48 o 
   5   8   4        1.81        2.98      3.22 o 
   6   8   4      128.49      126.27      8.64 o 
   7   8   4        8.66       15.57      4.74 o 
  -9   9   4      251.65      299.56     12.14 o 
  -8   9   4       20.69       27.20      5.75 o 
  -7   9   4       62.53       53.19      4.56 o 
  -6   9   4       53.85       63.13      4.41 o 
  -5   9   4      697.64      711.16     10.72 o 
  -4   9   4        3.00        4.16      1.38 o 
  -3   9   4        3.46        7.27      1.11 o 
  -2   9   4       31.57       37.07      1.56 o 
  -1   9   4     1079.42     1112.06      9.53 o 
   0   9   4       94.78       59.75      2.04 o 
   1   9   4      610.81      631.83      5.51 o 
   2   9   4     1386.46     1292.56     12.89 o 
   3   9   4      113.17      129.41     11.40 o 
   4   9   4        7.73        9.87      5.82 o 
   5   9   4      111.48      113.56      8.68 o 
   6   9   4       14.92       11.17      4.20 o 
   7   9   4       65.68       72.93      8.33 o 
  -9  10   4       91.59      106.27      8.65 o 
  -8  10   4      581.08      598.72     18.37 o 
  -7  10   4       45.36       53.95      5.71 o 
  -6  10   4      232.78      247.04      7.36 o 
  -5  10   4      879.36      848.59     12.11 o 
  -4  10   4     2166.97     2094.81     23.85 o 
  -3  10   4     1496.72     1643.39     13.01 o 
  -2  10   4     2544.67     2687.19     16.68 o 
  -1  10   4     2280.05     2533.79     18.21 o 
   0  10   4        0.45        4.04      0.90 o 
   1  10   4     1261.86     1306.09      9.63 o 
   2  10   4      120.27      122.43      3.21 o 
   3  10   4      500.76      500.58     10.32 o 
   4  10   4      197.08      193.35      8.99 o 
   5  10   4      367.49      338.95     12.93 o 
   6  10   4       22.12       27.47      5.15 o 
   7  10   4      232.48      245.01     12.53 o 
  -8  11   4      424.26      429.88     19.61 o 
  -7  11   4      251.77      244.28      8.02 o 
  -6  11   4       38.33       41.67      4.01 o 
  -5  11   4       17.77       18.75      2.55 o 
  -4  11   4        0.19        1.12      1.76 o 
  -3  11   4      145.83      126.79      3.22 o 
  -2  11   4      172.91      113.89      2.45 o 
  -1  11   4       25.43       16.88      1.52 o 
   0  11   4    19831.35    21295.93    111.23 o 
   1  11   4       46.52       54.79      1.98 o 
   2  11   4      937.38      976.26     10.05 o 
   3  11   4      481.40      505.57      9.93 o 
   4  11   4      103.68      109.26      7.76 o 
   5  11   4      657.35      657.57     18.35 o 
   6  11   4       59.30       74.89      7.00 o 
  -8  12   4       22.20        8.37      4.81 o 
  -7  12   4      205.84      207.94      7.73 o 
  -6  12   4      591.58      588.41     11.82 o 
  -5  12   4      193.82      176.68      6.47 o 
  -4  12   4      259.49      234.13      5.73 o 
  -3  12   4      883.67     1024.12     12.49 o 
  -2  12   4      138.55      109.70      2.35 o 
  -1  12   4      302.93      325.34      4.08 o 
   0  12   4     1607.29     1854.92     11.60 o 
   1  12   4     1072.41     1038.30      9.39 o 
   2  12   4     2284.93     2295.14     18.82 o 
   3  12   4       68.80       90.70      3.96 o 
   4  12   4      578.69      547.29     12.93 o 
   5  12   4      183.75      209.75     17.00 o 
   6  12   4      284.71      292.96     11.63 o 
  -8  13   4      105.62      121.88     15.86 o 
  -7  13   4       12.73       13.30      3.68 o 
  -6  13   4       31.60       25.02      3.81 o 
  -5  13   4      261.14      262.14     11.20 o 
  -4  13   4       12.32       22.90      4.08 o 
  -3  13   4        6.40       11.45      1.83 o 
  -2  13   4      520.13      497.63      5.12 o 
  -1  13   4        6.19       11.83      1.29 o 
   0  13   4      787.57      850.37      6.73 o 
   1  13   4      645.18      686.00      7.10 o 
   2  13   4       10.22        5.09      1.54 o 
   3  13   4      151.23      133.29      4.76 o 
   4  13   4       46.56       51.22      4.50 o 
   5  13   4      151.80      159.54     10.68 o 
   6  13   4        8.33       11.10      7.10 o 
  -8  14   4       89.88      114.37     11.37 o 
  -7  14   4        0.15        0.53      3.11 o 
  -6  14   4        1.18        4.63      3.09 o 
  -5  14   4       74.71       78.09      5.45 o 
  -4  14   4      133.74      131.93      4.43 o 
  -3  14   4        3.11        3.47      1.12 o 
  -2  14   4        4.48       10.56      1.41 o 
  -1  14   4      106.52      111.47      3.16 o 
   0  14   4       24.80       30.43      1.86 o 
   1  14   4       22.37       32.73      2.02 o 
   2  14   4      178.67      231.70      8.61 o 
   3  14   4     1064.90     1120.95     13.73 o 
   4  14   4        6.09        5.99      3.25 o 
   5  14   4      306.34      343.54     16.64 o 
   6  14   4       14.10        9.06      6.15 o 
  -8  15   4        1.45       16.05      8.19 o 
  -7  15   4       71.72       75.08      5.82 o 
  -6  15   4        3.48        8.17      3.18 o 
  -5  15   4        3.43        5.97      2.32 o 
  -4  15   4      104.63      117.23      3.94 o 
  -3  15   4       38.91       39.20      2.46 o 
  -2  15   4      299.45      288.18      3.61 o 
  -1  15   4      542.52      558.58      6.37 o 
   0  15   4      213.53      237.65      3.54 o 
   1  15   4      681.91      680.85      6.70 o 
   2  15   4      546.72      568.56      6.44 o 
   3  15   4      162.76      186.92      5.59 o 
   4  15   4       19.98       18.27      3.30 o 
   5  15   4      828.41      904.58     18.70 o 
   6  15   4       12.99       17.75      6.48 o 
  -8  16   4       28.15       34.56      8.06 o 
  -7  16   4       17.55       24.38      4.45 o 
  -6  16   4     1512.91     1478.10     21.84 o 
  -5  16   4     2395.36     2221.29     25.20 o 
  -4  16   4      454.90      440.17      7.81 o 
  -3  16   4       19.65       22.96      2.27 o 
  -2  16   4       55.37       41.54      1.78 o 
  -1  16   4     1130.44     1123.07      9.82 o 
   0  16   4       35.65       41.64      2.12 o 
   1  16   4      222.17      213.66      3.88 o 
   2  16   4     1376.26     1300.87     11.58 o 
   3  16   4       19.57        7.90      2.53 o 
   4  16   4        4.11       -0.33      3.23 o 
   5  16   4       59.52       50.43      5.88 o 
   6  16   4      124.48      134.90     13.37 o 
  -8  17   4      466.47      519.63     23.16 o 
  -7  17   4        7.47        7.51      3.74 o 
  -6  17   4        3.30        6.60      3.31 o 
  -5  17   4      736.95      665.11     11.60 o 
  -4  17   4        3.59        7.06      2.04 o 
  -3  17   4     1501.79     1477.16     14.18 o 
  -2  17   4      440.56      462.69      6.04 o 
  -1  17   4       60.02       47.97      2.43 o 
   0  17   4     3034.95     2973.06     19.58 o 
   1  17   4       18.45       19.10      1.87 o 
   2  17   4      356.50      252.93      4.20 o 
   3  17   4      278.79      274.62      6.87 o 
   4  17   4       20.78       25.44      3.84 o 
   5  17   4      666.44      674.90     16.20 o 
   6  17   4       24.50       23.99      6.96 o 
  -8  18   4      991.82      938.85     32.21 o 
  -7  18   4       61.95       59.62      5.87 o 
  -6  18   4      114.79      103.79      7.15 o 
  -5  18   4       37.44       38.96      5.13 o 
  -4  18   4     2762.95     2716.01     24.92 o 
  -3  18   4      362.98      362.68      6.22 o 
  -2  18   4      845.20      851.37      7.86 o 
  -1  18   4      253.46      257.43      4.19 o 
   0  18   4       96.96       74.33      2.68 o 
   1  18   4     1741.85     1762.73     13.65 o 
   2  18   4      391.15      325.13      5.80 o 
   3  18   4      516.75      531.77      9.63 o 
   4  18   4       45.85       37.72      4.48 o 
   5  18   4       34.05       34.10      5.51 o 
   6  18   4        0.07        0.90      4.89 o 
  -7  19   4        0.01       -0.95      4.23 o 
  -6  19   4       12.03       17.08      5.55 o 
  -5  19   4        3.82        3.62      3.15 o 
  -4  19   4      618.79      598.61      9.07 o 
  -3  19   4      447.93      417.54      6.79 o 
  -2  19   4      509.57      520.01      5.84 o 
  -1  19   4     2228.46     2188.87     16.11 o 
   0  19   4      396.80      413.83      5.21 o 
   1  19   4      419.15      455.47      5.81 o 
   2  19   4       24.37       20.03      2.44 o 
   3  19   4        0.04       -2.51      2.51 o 
   4  19   4      131.29      122.77      6.48 o 
   5  19   4       80.34       84.47      7.47 o 
  -7  20   4       60.09       56.82      6.23 o 
  -6  20   4        0.33        2.81      3.69 o 
  -5  20   4      324.30      302.03      8.31 o 
  -4  20   4       15.53       19.19      2.68 o 
  -3  20   4       86.10       77.43      3.65 o 
  -2  20   4      259.11      270.90      4.23 o 
  -1  20   4     1140.70     1104.71     10.29 o 
   0  20   4       33.33       31.55      2.18 o 
   1  20   4       22.61       18.15      2.18 o 
   2  20   4        0.51       -1.53      1.96 o 
   3  20   4      182.82      192.56      6.67 o 
   4  20   4        5.99        0.10      3.42 o 
   5  20   4       54.50       56.45     11.94 o 
  -7  21   4       60.39       61.41      8.16 o 
  -6  21   4       96.95       90.68      6.83 o 
  -5  21   4       20.55       13.34      3.93 o 
  -4  21   4       85.34       78.52      4.19 o 
  -3  21   4        5.25        3.04      2.15 o 
  -2  21   4        7.60        5.49      1.99 o 
  -1  21   4        2.87        3.51      1.85 o 
   0  21   4      564.46      560.89      6.41 o 
   1  21   4      389.28      376.86      5.79 o 
   2  21   4       28.54       27.87      2.88 o 
   3  21   4      139.30      130.40      6.02 o 
   4  21   4      178.67      174.39      7.81 o 
   5  21   4      287.86      294.41     11.97 o 
  -7  22   4       73.04       62.84      8.29 o 
  -6  22   4      211.54      247.82      9.57 o 
  -5  22   4        5.04        4.92      3.42 o 
  -4  22   4      653.20      668.42     10.32 o 
  -3  22   4      414.49      408.78      8.09 o 
  -2  22   4     1618.68     1587.95     13.47 o 
  -1  22   4     2193.09     2194.43     18.31 o 
   0  22   4       52.62       42.23      2.47 o 
   1  22   4      420.33      416.78      6.26 o 
   2  22   4       32.48       31.90      2.93 o 
   3  22   4      976.86      946.83     14.24 o 
   4  22   4       37.53       29.81      4.78 o 
   5  22   4       65.16       77.91      9.15 o 
  -7  23   4      165.27      151.62     13.50 o 
  -6  23   4      107.55      126.36     10.73 o 
  -5  23   4       85.62       86.05      5.90 o 
  -4  23   4      495.42      465.06      8.67 o 
  -3  23   4      787.87      754.08     10.26 o 
  -2  23   4      642.96      662.16      8.44 o 
  -1  23   4      583.54      563.93      7.56 o 
   0  23   4      164.85      163.19      4.14 o 
   1  23   4      193.62      168.77      4.56 o 
   2  23   4      203.69      201.67      7.73 o 
   3  23   4      568.88      617.18     11.40 o 
   4  23   4       11.65        8.36      5.07 o 
   5  23   4       72.38       81.38      9.76 o 
  -6  24   4      247.29      263.98     15.22 o 
  -5  24   4       91.38      100.99      6.60 o 
  -4  24   4       65.99       64.10      4.71 o 
  -3  24   4      381.38      354.86      7.12 o 
  -2  24   4      190.04      204.41      6.54 o 
  -1  24   4      179.24      170.57      4.75 o 
   0  24   4       42.75       39.84      2.98 o 
   1  24   4      986.52     1013.19     11.07 o 
   2  24   4      758.98      756.70     10.93 o 
   3  24   4      121.35      133.69      6.64 o 
   4  24   4      228.95      218.54      8.94 o 
  -6  25   4       11.00       10.70      6.08 o 
  -5  25   4       60.31       63.89      6.16 o 
  -4  25   4       65.48       57.13      4.82 o 
  -3  25   4        9.43        7.77      2.69 o 
  -2  25   4      330.58      340.80      6.54 o 
  -1  25   4      233.73      227.50      5.19 o 
   0  25   4       49.64       53.41      3.38 o 
   1  25   4        2.01        2.03      2.33 o 
   2  25   4       54.09       51.17      3.66 o 
   3  25   4      168.25      182.53      7.53 o 
   4  25   4       41.08       25.82      6.09 o 
  -6  26   4       73.28       71.92      9.31 o 
  -5  26   4      367.70      363.72     11.87 o 
  -4  26   4        1.30       -1.05      4.35 o 
  -3  26   4      755.89      739.18     10.70 o 
  -2  26   4       36.93       42.52      3.35 o 
  -1  26   4       59.77       53.09      3.33 o 
   0  26   4      348.08      364.56      6.92 o 
   1  26   4       98.10       88.98      3.93 o 
   2  26   4       95.36       99.91      4.86 o 
   3  26   4       52.83       38.19      4.79 o 
   4  26   4      731.45      708.73     24.29 o 
  -5  27   4        3.34        1.16      4.68 o 
  -4  27   4       21.65        8.57      5.69 o 
  -3  27   4        0.01       -2.89      2.89 o 
  -2  27   4       73.35       80.81      4.15 o 
  -1  27   4       15.63       14.72      2.80 o 
   0  27   4       80.89       82.59      4.01 o 
   1  27   4      221.16      216.86      5.50 o 
   2  27   4       19.46       20.76      3.25 o 
   3  27   4      407.32      415.34     11.19 o 
  -5  28   4       22.45       12.14      5.84 o 
  -4  28   4      168.37      185.67      8.27 o 
  -3  28   4      202.17      202.81      7.30 o 
  -2  28   4      102.95      103.18      4.63 o 
  -1  28   4       44.20       42.37      3.42 o 
   0  28   4       46.41       33.68      3.56 o 
   1  28   4      132.87      144.91      5.09 o 
   2  28   4      129.19      122.77      5.95 o 
   3  28   4       65.85       60.72      6.70 o 
  -5  29   4        2.61        2.78      5.42 o 
  -4  29   4      140.89      142.87      9.38 o 
  -3  29   4       66.04       58.56      4.98 o 
  -2  29   4       96.27      104.17      4.70 o 
  -1  29   4      204.12      204.94      5.35 o 
   0  29   4      110.69      115.59      4.96 o 
   1  29   4        0.79        2.17      3.66 o 
   2  29   4       48.11       45.98      4.94 o 
   3  29   4       53.76       70.79      6.35 o 
  -4  30   4       11.42       18.67      6.88 o 
  -3  30   4       38.93       36.77      4.98 o 
  -2  30   4       63.00       65.12      4.13 o 
  -1  30   4      108.46       96.85      3.92 o 
   0  30   4       42.42       46.87      4.26 o 
   1  30   4      291.12      299.39     10.49 o 
   2  30   4       75.91       85.61      5.94 o 
  -4  31   4        1.55       -2.19      5.89 o 
  -3  31   4      199.50      204.73      9.11 o 
  -2  31   4        0.77       -2.88      2.88 o 
  -1  31   4      277.16      274.65      5.63 o 
   0  31   4      107.90      102.75      5.13 o 
   1  31   4      308.16      318.27      8.90 o 
   2  31   4        0.01       -5.11      6.00 o 
  -3  32   4       14.22       15.42      5.33 o 
  -2  32   4      111.38      111.52      6.79 o 
  -1  32   4       63.77       55.48      4.90 o 
   0  32   4       93.12       95.37      5.05 o 
   1  32   4       21.60       20.59      5.76 o 
  -2  33   4       86.21       87.21      9.77 o 
  -1  33   4       10.82       13.29      5.86 o 
   0  33   4       30.90       21.46      7.20 o 
  -9   1   5       74.41       88.83     10.34 o 
  -8   1   5       37.87       41.64      5.06 o 
  -7   1   5      199.50      143.37      6.02 o 
  -6   1   5      453.43      401.59      6.37 o 
  -5   1   5     1207.44     1132.78     13.91 o 
  -4   1   5       15.69       26.05      2.20 o 
  -3   1   5       46.30       24.71      1.69 o 
  -2   1   5      144.97      105.92      4.32 o 
  -1   1   5        4.42        6.69      0.82 o 
   0   1   5      346.68      476.76      5.69 o 
   1   1   5      457.47      507.21      4.56 o 
   2   1   5     1803.79     1906.75     15.38 o 
   3   1   5      652.22      634.40     10.99 o 
   4   1   5      206.72      192.16      6.42 o 
   5   1   5      190.14      197.90      9.86 o 
   6   1   5      106.82      100.91     11.36 o 
   7   1   5       90.67       86.40     11.75 o 
  -9   2   5      102.57      126.02      9.98 o 
  -8   2   5        2.33       11.95      3.71 o 
  -7   2   5      335.82      321.24      6.57 o 
  -6   2   5      261.50      293.99      6.35 o 
  -5   2   5       22.82       19.78      1.95 o 
  -4   2   5     5556.52     5692.02     47.18 o 
  -3   2   5     2306.56     2662.82     22.98 o 
  -2   2   5     2072.32      805.06    852.14 o 
  -1   2   5        0.42        1.68      0.92 o 
   0   2   5        8.92        7.32      1.06 o 
   1   2   5     6505.40     6845.88     43.10 o 
   2   2   5       74.68       66.34      1.82 o 
   3   2   5     7287.45     7271.93     72.89 o 
   4   2   5      235.87      196.97      6.57 o 
   5   2   5       35.13       30.73      4.52 o 
   6   2   5      137.35      138.91     13.05 o 
   7   2   5        0.45        4.38      8.74 o 
  -9   3   5      243.65      236.94     12.10 o 
  -8   3   5     1076.92     1076.17     21.05 o 
  -7   3   5       89.95      108.93      7.62 o 
  -6   3   5      983.34      876.01     12.48 o 
  -5   3   5       99.58       89.19      3.48 o 
  -4   3   5      606.02      685.21      7.86 o 
  -3   3   5     3717.67     3808.20     34.55 o 
  -2   3   5     4962.35     5359.43     57.36 o 
  -1   3   5     1633.66     1553.25     12.80 o 
   0   3   5     1081.20     1055.91      9.29 o 
   1   3   5       32.26       42.66      1.74 o 
   2   3   5      385.76      405.01      5.29 o 
   3   3   5      623.04      613.57     10.80 o 
   4   3   5     1858.50     1829.81     27.63 o 
   5   3   5      593.43      578.76     14.39 o 
   6   3   5      198.38      184.74     19.27 o 
   7   3   5      489.22      493.90     22.52 o 
  -9   4   5      251.53      261.69     12.31 o 
  -8   4   5      158.98      155.64     12.50 o 
  -7   4   5      266.96      272.60      8.22 o 
  -6   4   5      294.21      271.32      6.46 o 
  -5   4   5       40.68       27.69      2.09 o 
  -4   4   5      697.86      523.44      6.71 o 
  -3   4   5      190.15      205.18      4.12 o 
  -2   4   5     5775.80     5853.83     56.35 o 
  -1   4   5     3349.58     3480.76     22.44 o 
   0   4   5       33.83       38.80      1.71 o 
   1   4   5     2984.74     3126.57     20.63 o 
   2   4   5       45.34       48.67      5.91 o 
   3   4   5       76.47       79.94      4.47 o 
   4   4   5     1803.38     1803.14     45.13 o 
   5   4   5     1169.46     1107.32     21.11 o 
   6   4   5      164.13      168.02      9.73 o 
   7   4   5       49.46       60.57     10.15 o 
  -9   5   5        6.03       18.13      4.52 o 
  -8   5   5        9.52        6.31      3.68 o 
  -7   5   5       19.37       14.97      3.56 o 
  -6   5   5        9.67       14.60      2.17 o 
  -5   5   5      772.64      793.06      9.42 o 
  -4   5   5      154.64      143.79      3.37 o 
  -3   5   5      464.62      539.90      6.67 o 
  -2   5   5     1496.22     1745.68     13.69 o 
  -1   5   5      955.68      928.50      7.14 o 
   0   5   5        1.33        2.92      0.90 o 
   1   5   5        6.42        4.38      0.78 o 
   2   5   5      258.39      255.07      8.33 o 
   3   5   5     1401.16     1308.71     15.74 o 
   4   5   5      644.76      639.05     14.17 o 
   5   5   5       15.26       14.57      3.80 o 
   6   5   5      160.30      167.79      9.84 o 
   7   5   5       75.74       84.54     11.41 o 
  -9   6   5       31.81       34.39      5.25 o 
  -8   6   5       10.18       21.25      4.41 o 
  -7   6   5       46.30       43.22      3.99 o 
  -6   6   5       66.92       62.75      4.28 o 
  -5   6   5     2312.90     2182.11     19.80 o 
  -4   6   5     2599.12     2699.84     22.81 o 
  -3   6   5        3.42        6.59      1.34 o 
  -2   6   5      124.18      112.83      2.22 o 
  -1   6   5     1333.36     1515.75     11.90 o 
   0   6   5      116.64      144.73      5.33 o 
   1   6   5     1610.72     1657.94     11.82 o 
   2   6   5       29.96       43.35      1.89 o 
   3   6   5      383.10      350.39      8.68 o 
   4   6   5       22.47       15.32      4.76 o 
   5   6   5       16.79       10.62      3.65 o 
   6   6   5       15.61       13.65      4.25 o 
  -9   7   5       18.72       32.16      6.30 o 
  -8   7   5      272.64      275.26     13.02 o 
  -7   7   5        0.31        3.41      2.56 o 
  -6   7   5      107.13      111.98      6.57 o 
  -5   7   5     4489.82     4369.12     35.55 o 
  -4   7   5        2.43        3.60      1.60 o 
  -3   7   5        3.02        0.85      1.06 o 
  -2   7   5     3993.04     4603.96     29.78 o 
  -1   7   5       21.28       14.63      1.10 o 
   0   7   5      510.46      515.55      4.69 o 
   1   7   5        4.75        3.94      1.00 o 
   2   7   5       10.86       11.99      1.40 o 
   3   7   5     2196.11     2097.91     42.35 o 
   4   7   5       20.01       10.58      3.39 o 
   5   7   5      599.32      601.09     15.09 o 
   6   7   5        0.48        1.27      3.54 o 
  -9   8   5       30.50       22.87      6.17 o 
  -8   8   5        0.03        7.08      4.19 o 
  -7   8   5        0.98        0.24      2.39 o 
  -6   8   5     2133.89     1962.26     22.34 o 
  -5   8   5      562.81      539.58      9.16 o 
  -4   8   5     1851.54     1639.04     17.58 o 
  -3   8   5      991.88     1073.05     10.95 o 
  -2   8   5     3057.55     3099.86     18.83 o 
  -1   8   5       22.71        7.30      0.92 o 
   0   8   5     6301.63     6674.35     42.14 o 
   1   8   5     2025.92     2097.22     14.63 o 
   2   8   5      960.48      973.61     14.82 o 
   3   8   5     2299.87     2187.32     32.20 o 
   4   8   5      146.17      149.46      9.19 o 
   5   8   5       20.89       29.75      4.80 o 
   6   8   5        0.93        5.93      3.77 o 
  -9   9   5       21.17        8.72      5.12 o 
  -8   9   5      267.63      277.17     12.28 o 
  -7   9   5       17.68       24.77      3.49 o 
  -6   9   5      370.68      407.40      8.35 o 
  -5   9   5     1109.16     1102.37     14.31 o 
  -4   9   5       21.32       21.57      2.19 o 
  -3   9   5     5877.92     6065.32     45.95 o 
  -2   9   5     1109.42     1072.50      7.69 o 
  -1   9   5     8894.70     9397.53     54.02 o 
   0   9   5     1396.90     1337.41     10.83 o 
   1   9   5      409.37      454.25      4.50 o 
   2   9   5      916.72      939.51      9.86 o 
   3   9   5       13.97       26.93      3.18 o 
   4   9   5      116.63      122.41      8.37 o 
   5   9   5     1496.71     1510.37     26.65 o 
   6   9   5       18.76       17.96      4.68 o 
  -9  10   5       30.62       33.71      6.90 o 
  -8  10   5      175.28      190.45     11.83 o 
  -7  10   5       89.33      110.16      6.13 o 
  -6  10   5       18.04       20.87      4.00 o 
  -5  10   5     2057.50     1967.32     21.83 o 
  -4  10   5     1785.50     1799.41     19.10 o 
  -3  10   5        6.03        5.67      0.89 o 
  -2  10   5       12.18       17.29      1.08 o 
  -1  10   5     3017.10     3193.38     19.83 o 
   0  10   5     1210.05     1307.43      9.75 o 
   1  10   5     3645.59     3501.54     22.52 o 
   2  10   5       87.63       76.67      2.73 o 
   3  10   5       72.78       87.05      4.87 o 
   4  10   5      209.90      216.85     12.42 o 
   5  10   5      142.63      158.21      9.32 o 
   6  10   5      140.05      160.21     10.01 o 
  -9  11   5        1.43        0.73      4.65 o 
  -8  11   5       68.72       70.25      7.53 o 
  -7  11   5      398.86      383.01      9.83 o 
  -6  11   5      380.94      398.50      8.37 o 
  -5  11   5       19.87       29.47      2.87 o 
  -4  11   5      248.64      244.91      5.22 o 
  -3  11   5      127.49      124.57      3.33 o 
  -2  11   5       95.49       99.69      2.25 o 
  -1  11   5      550.22      591.92      5.52 o 
   0  11   5     5276.99     5618.80     33.31 o 
   1  11   5      282.47      285.92      6.35 o 
   2  11   5       10.80       10.24      1.56 o 
   3  11   5      180.96      166.14      5.99 o 
   4  11   5      221.90      219.25     11.96 o 
   5  11   5       16.60       25.61      5.41 o 
   6  11   5      190.09      190.75     10.94 o 
  -8  12   5       41.01       82.90     10.16 o 
  -7  12   5      485.64      446.94     10.68 o 
  -6  12   5      997.17      920.37     17.16 o 
  -5  12   5        1.25        3.04      1.96 o 
  -4  12   5      298.39      291.97      6.40 o 
  -3  12   5     1182.26     1229.27     12.00 o 
  -2  12   5      104.86       96.32      2.49 o 
  -1  12   5     1185.84     1258.43      9.63 o 
   0  12   5      186.03      223.51      3.26 o 
   1  12   5       21.42       18.14      1.73 o 
   2  12   5      554.71      604.43      6.52 o 
   3  12   5        9.86        6.76      2.15 o 
   4  12   5        0.66        3.11      3.57 o 
   5  12   5      223.06      241.91     11.50 o 
   6  12   5       43.92       37.10      6.39 o 
  -8  13   5      412.08      403.30     19.07 o 
  -7  13   5      505.43      504.49     11.70 o 
  -6  13   5      236.56      227.77      7.48 o 
  -5  13   5       13.35        8.29      2.29 o 
  -4  13   5      124.15      136.72      4.43 o 
  -3  13   5      318.17      279.29      6.34 o 
  -2  13   5       71.88       82.37      2.97 o 
  -1  13   5      626.86      670.93      8.19 o 
   0  13   5      101.92      101.67      3.43 o 
   1  13   5      502.86      511.14      5.70 o 
   2  13   5      128.46      133.48      2.99 o 
   3  13   5      722.22      704.92     10.28 o 
   4  13   5       29.67       32.59      4.39 o 
   5  13   5       30.10       37.97      6.17 o 
   6  13   5        1.59        1.40      3.66 o 
  -8  14   5       22.22       28.64      9.17 o 
  -7  14   5      543.94      534.61     12.20 o 
  -6  14   5     1757.76     1667.18     23.19 o 
  -5  14   5      132.24      135.32      5.44 o 
  -4  14   5     1104.95     1098.05     13.02 o 
  -3  14   5      113.88      109.49      3.60 o 
  -2  14   5     1877.82     1828.00     12.59 o 
  -1  14   5      792.39      766.85     10.27 o 
   0  14   5      420.83      403.71      4.40 o 
   1  14   5     1719.62     1647.50     12.47 o 
   2  14   5       43.37       57.21      2.33 o 
   3  14   5     1101.99     1087.14     13.70 o 
   4  14   5       19.68       17.29      3.99 o 
   5  14   5      460.95      459.61     13.13 o 
   6  14   5       42.09       36.26      5.94 o 
  -8  15   5      359.37      369.01     34.52 o 
  -7  15   5       10.64       23.00      5.07 o 
  -6  15   5      259.95      271.85      8.54 o 
  -5  15   5        2.06        3.26      2.33 o 
  -4  15   5        0.65        0.98      1.68 o 
  -3  15   5      735.38      698.82      8.40 o 
  -2  15   5      217.44      189.66      3.09 o 
  -1  15   5      838.39      759.95      9.24 o 
   0  15   5     1062.93      986.54      8.59 o 
   1  15   5      216.75      208.78      7.34 o 
   2  15   5      302.42      305.96      4.56 o 
   3  15   5      126.29      131.35      5.18 o 
   4  15   5       11.95       16.55      4.09 o 
   5  15   5       32.33       21.34      4.74 o 
   6  15   5       59.12       77.08     11.67 o 
  -8  16   5       41.97       28.19      7.91 o 
  -7  16   5        9.49       10.33      7.24 o 
  -6  16   5       68.59       69.94      5.37 o 
  -5  16   5      731.29      734.23     12.05 o 
  -4  16   5      789.99      752.16      9.80 o 
  -3  16   5        0.22        0.60      1.67 o 
  -2  16   5        4.10        0.82      1.33 o 
  -1  16   5      325.38      314.72      4.42 o 
   0  16   5      873.08      906.59      8.36 o 
   1  16   5       88.32       99.59      3.07 o 
   2  16   5      205.73      200.02      5.06 o 
   3  16   5      177.65      180.86      5.92 o 
   4  16   5       37.13       40.56      5.65 o 
   5  16   5       48.87       27.67      5.04 o 
   6  16   5       43.10       41.52     10.57 o 
  -8  17   5       72.87       64.27      8.10 o 
  -7  17   5        5.90        8.57      4.08 o 
  -6  17   5       13.32       16.06      3.73 o 
  -5  17   5      326.17      339.78      8.20 o 
  -4  17   5      296.97      273.53      5.86 o 
  -3  17   5        1.05        5.53      2.58 o 
  -2  17   5      795.92      815.49      7.27 o 
  -1  17   5     1063.84     1094.14      9.44 o 
   0  17   5        4.67        6.34      1.74 o 
   1  17   5      100.29       96.67      3.13 o 
   2  17   5       25.65       20.28      2.36 o 
   3  17   5       54.54       62.52      4.26 o 
   4  17   5       98.55       86.72      6.19 o 
   5  17   5      160.21      151.62      9.10 o 
  -8  18   5       11.47        7.27      6.74 o 
  -7  18   5        0.99       11.40      4.28 o 
  -6  18   5       11.11       14.03      3.72 o 
  -5  18   5      325.99      316.81      8.58 o 
  -4  18   5      198.90      177.33      5.09 o 
  -3  18   5     1504.76     1432.63     14.15 o 
  -2  18   5       69.99       69.16      2.44 o 
  -1  18   5      673.69      619.48      6.65 o 
   0  18   5      623.06      580.41      6.51 o 
   1  18   5      479.36      482.79      6.57 o 
   2  18   5      616.96      537.99      7.64 o 
   3  18   5       30.07       22.49      3.44 o 
   4  18   5       67.46       70.09      5.93 o 
   5  18   5       22.66       19.03      5.33 o 
  -8  19   5       84.94       88.16     15.87 o 
  -7  19   5      430.08      417.99     13.11 o 
  -6  19   5      247.32      231.22      8.69 o 
  -5  19   5      441.31      457.46     11.63 o 
  -4  19   5       42.00       40.03      3.17 o 
  -3  19   5       38.29       29.12      2.66 o 
  -2  19   5       55.21       55.53      2.69 o 
  -1  19   5        3.94        2.66      1.70 o 
   0  19   5        1.08        0.30      1.61 o 
   1  19   5       66.62       65.01      3.06 o 
   2  19   5        6.60        2.50      2.23 o 
   3  19   5       56.04       51.28      4.23 o 
   4  19   5      131.83      128.45     13.52 o 
   5  19   5      580.00      582.55     15.95 o 
  -7  20   5        0.81       -3.02      4.12 o 
  -6  20   5      752.20      778.41     17.50 o 
  -5  20   5        0.57        3.71      2.65 o 
  -4  20   5      111.46      110.13      4.96 o 
  -3  20   5       31.85       28.09      2.74 o 
  -2  20   5      146.01      142.03      3.20 o 
  -1  20   5       12.76        9.15      1.88 o 
   0  20   5       29.19       31.70      2.28 o 
   1  20   5       38.12       50.75      2.89 o 
   2  20   5       72.74       65.01      3.54 o 
   3  20   5     1160.90     1166.86     22.02 o 
   4  20   5        1.27        0.06      3.56 o 
   5  20   5        0.23       -0.54      4.41 o 
  -7  21   5       50.54       55.47      7.81 o 
  -6  21   5       19.50       20.45      4.81 o 
  -5  21   5      256.98      238.34      6.99 o 
  -4  21   5      294.26      314.58      6.98 o 
  -3  21   5       34.78       36.27      3.02 o 
  -2  21   5      393.80      410.44      5.15 o 
  -1  21   5      413.01      411.36      5.91 o 
   0  21   5       83.89       90.82      3.24 o 
   1  21   5      193.39      197.71      4.74 o 
   2  21   5       80.06       67.79      3.59 o 
   3  21   5       51.32       58.03      4.69 o 
   4  21   5       15.23       19.03      4.65 o 
   5  21   5      327.43      366.19     15.94 o 
  -7  22   5       88.76      105.22      9.99 o 
  -6  22   5      189.71      176.99      9.95 o 
  -5  22   5       38.45       32.95      3.97 o 
  -4  22   5      145.48      130.21      5.25 o 
  -3  22   5       37.17       31.57      3.11 o 
  -2  22   5       65.36       72.00      3.25 o 
  -1  22   5        4.81        8.23      2.01 o 
   0  22   5      214.48      221.12      4.86 o 
   1  22   5       22.98       26.06      2.92 o 
   2  22   5      181.68      182.59      5.18 o 
   3  22   5       31.47       30.30      4.27 o 
   4  22   5      147.96      142.73      8.37 o 
  -7  23   5       17.62       16.44      6.18 o 
  -6  23   5       59.30       54.55      6.48 o 
  -5  23   5      624.84      604.02     11.98 o 
  -4  23   5       17.24       20.18      4.38 o 
  -3  23   5       88.14       89.74      4.28 o 
  -2  23   5      210.30      215.94      5.31 o 
  -1  23   5       12.31       10.21      2.59 o 
   0  23   5      108.37      106.18      3.72 o 
   1  23   5      494.03      496.97      7.38 o 
   2  23   5       91.09       93.80      5.35 o 
   3  23   5      851.26      815.19     13.39 o 
   4  23   5        3.25       -1.52      4.29 o 
  -6  24   5       20.49       23.31      5.45 o 
  -5  24   5      130.57      144.93      7.83 o 
  -4  24   5      732.74      743.19     12.96 o 
  -3  24   5       63.77       70.09      3.98 o 
  -2  24   5      128.02      128.74      4.47 o 
  -1  24   5       65.63       81.93      3.66 o 
   0  24   5       19.27       18.40      2.41 o 
   1  24   5       19.84       23.68      2.69 o 
   2  24   5       20.14       21.59      3.01 o 
   3  24   5       18.08       11.47      4.06 o 
   4  24   5        5.34        3.28      5.41 o 
  -6  25   5       20.00       13.02      5.34 o 
  -5  25   5       10.17       12.33      4.50 o 
  -4  25   5      232.77      237.85      7.17 o 
  -3  25   5       61.86       59.13      4.04 o 
  -2  25   5      885.08      860.73     10.72 o 
  -1  25   5       15.68       18.80      2.65 o 
   0  25   5      172.95      174.94      4.89 o 
   1  25   5        0.41       -2.34      2.34 o 
   2  25   5       14.88       11.56      3.01 o 
   3  25   5       15.17        8.83      3.88 o 
   4  25   5      619.81      645.81     26.89 o 
  -6  26   5       65.82       64.10      7.57 o 
  -5  26   5        0.89        4.82      4.25 o 
  -4  26   5      322.21      293.29      8.79 o 
  -3  26   5       61.63       63.07      4.70 o 
  -2  26   5       37.89       38.15      3.35 o 
  -1  26   5       29.46       34.10      3.00 o 
   0  26   5       32.57       29.87      3.21 o 
   1  26   5      597.76      615.38      9.70 o 
   2  26   5        3.74        2.17      2.61 o 
   3  26   5      116.35      140.08      7.79 o 
  -5  27   5       18.04       19.62      5.59 o 
  -4  27   5      109.26      102.29      6.33 o 
  -3  27   5      305.12      295.98      8.23 o 
  -2  27   5       34.50       27.17      3.12 o 
  -1  27   5     1009.75     1014.39     11.30 o 
   0  27   5        8.41        9.38      2.81 o 
   1  27   5        2.41        2.14      2.55 o 
   2  27   5        3.89        1.38      3.29 o 
   3  27   5      472.41      450.01     12.93 o 
  -5  28   5      444.91      442.11     16.62 o 
  -4  28   5        7.67        5.09      3.66 o 
  -3  28   5       21.42       23.91      4.23 o 
  -2  28   5      180.91      189.75      5.73 o 
  -1  28   5       17.89       16.10      3.84 o 
   0  28   5       36.42       35.63      3.53 o 
   1  28   5      181.03      164.87      5.21 o 
   2  28   5      101.77      102.37      6.07 o 
   3  28   5        9.52        0.14      4.25 o 
  -5  29   5       46.73       70.79      9.18 o 
  -4  29   5      115.41      114.64      7.52 o 
  -3  29   5        6.15        5.25      3.77 o 
  -2  29   5      165.28      172.18      5.65 o 
  -1  29   5       19.94       11.61      2.76 o 
   0  29   5       15.61        8.41      3.02 o 
   1  29   5      114.80      104.97      5.99 o 
   2  29   5       38.75       39.17      4.74 o 
  -4  30   5        4.79        8.85      5.02 o 
  -3  30   5      187.09      182.21      7.82 o 
  -2  30   5       11.87        8.31      3.19 o 
  -1  30   5      189.59      207.49      5.47 o 
   0  30   5       23.83       20.83      3.66 o 
   1  30   5      218.81      242.61      8.04 o 
   2  30   5        6.94        6.47      4.76 o 
  -4  31   5        2.27       -0.21      6.06 o 
  -3  31   5      408.90      438.83     16.36 o 
  -2  31   5      112.37      111.49      7.74 o 
  -1  31   5      132.24      136.69      5.76 o 
   0  31   5        4.13        0.99      3.21 o 
   1  31   5      166.37      172.12      9.31 o 
  -3  32   5       14.19       17.21      5.42 o 
  -2  32   5       66.71       65.30      7.23 o 
  -1  32   5      109.48      106.75      6.23 o 
   0  32   5       45.51       59.54      5.96 o 
  -9   0   6      104.90       92.53     14.25 o 
  -8   0   6      324.71      347.05     15.59 o 
  -7   0   6       25.59       13.05      2.61 o 
  -6   0   6     1908.61     1806.27     25.29 o 
  -5   0   6      975.46     1050.48     18.37 o 
  -4   0   6      319.40      260.67     20.89 o 
  -3   0   6       19.12       21.21      2.02 o 
  -2   0   6     7018.17     7309.42     75.16 o 
  -1   0   6     4768.34     4937.52     46.29 o 
   0   0   6     3043.36     3264.07     35.49 o 
   1   0   6      279.29      351.28      5.81 o 
   2   0   6      482.47      461.73      7.24 o 
   3   0   6     1732.70     1619.80     33.40 o 
   4   0   6     1472.59     1396.64     31.93 o 
   5   0   6     1104.92     1106.58     44.16 o 
   6   0   6       12.52       16.09      9.84 o 
  -9   1   6        0.48       13.04      5.27 o 
  -8   1   6      436.85      400.05     11.60 o 
  -7   1   6       93.59       86.49      3.51 o 
  -6   1   6     2199.51     2127.52     20.26 o 
  -5   1   6     1130.75     1114.84     14.86 o 
  -4   1   6       56.03       50.17      2.69 o 
  -3   1   6       53.20       20.68      1.25 o 
  -2   1   6      629.65      666.01      7.45 o 
  -1   1   6     4778.05     4840.94     32.14 o 
   0   1   6        1.24        1.14      0.89 o 
   1   1   6     5458.74     5773.17     36.89 o 
   2   1   6      918.79      920.83      8.10 o 
   3   1   6      759.16      763.78     15.89 o 
   4   1   6      169.51      186.14      7.36 o 
   5   1   6      197.65      195.43     18.26 o 
   6   1   6      148.12      128.16     13.61 o 
  -9   2   6      134.54      166.69     10.83 o 
  -8   2   6      101.57      118.76      7.58 o 
  -7   2   6       25.73       32.70      2.53 o 
  -6   2   6      570.38      549.74     11.76 o 
  -5   2   6       12.45       23.67      2.11 o 
  -4   2   6     1207.28     1252.11     14.08 o 
  -3   2   6       30.19       19.24      1.44 o 
  -2   2   6      223.58      265.59      3.74 o 
  -1   2   6       37.30       28.91      1.30 o 
   0   2   6       71.15       62.08      1.78 o 
   1   2   6      133.20      119.50      2.41 o 
   2   2   6        7.07        6.54      1.10 o 
   3   2   6      317.29      349.92      8.13 o 
   4   2   6       13.21       17.63      4.58 o 
   5   2   6      382.30      391.59     14.09 o 
   6   2   6       41.48       46.23     12.06 o 
  -9   3   6      202.49      212.60     14.32 o 
  -8   3   6        7.32        4.46      3.18 o 
  -7   3   6       77.51       81.25      3.92 o 
  -6   3   6      178.25      164.11      5.44 o 
  -5   3   6      189.42      178.70      4.07 o 
  -4   3   6       95.63       74.10      2.98 o 
  -3   3   6       62.64      102.30      2.63 o 
  -2   3   6       17.73       23.43      1.47 o 
  -1   3   6       12.23        5.34      0.79 o 
   0   3   6     1031.06     1193.06      9.14 o 
   1   3   6     1083.78     1204.45      9.63 o 
   2   3   6       11.54       10.95      1.15 o 
   3   3   6      219.77      217.37      6.42 o 
   4   3   6      971.19      902.44     17.58 o 
   5   3   6      106.24      104.06      7.34 o 
   6   3   6       52.71       46.17      9.65 o 
  -9   4   6      400.18      426.54     15.44 o 
  -8   4   6        0.73       12.08      3.69 o 
  -7   4   6      233.30      230.80      7.25 o 
  -6   4   6        3.81        4.67      1.99 o 
  -5   4   6      534.26      520.64      7.30 o 
  -4   4   6      412.33      387.70      6.00 o 
  -3   4   6      848.14      984.44     11.82 o 
  -2   4   6      298.27      303.25      5.77 o 
  -1   4   6       59.23       81.01      2.06 o 
   0   4   6      804.61      952.22      7.72 o 
   1   4   6     6151.27     6408.55     40.59 o 
   2   4   6      179.79      166.03      3.05 o 
   3   4   6      425.16      413.71      8.89 o 
   4   4   6      827.61      784.84     26.43 o 
   5   4   6       49.24       45.18      5.43 o 
   6   4   6      114.48      118.84     12.01 o 
  -9   5   6       94.23      113.99      9.61 o 
  -8   5   6     1450.45     1442.11     25.11 o 
  -7   5   6      705.62      681.08     12.70 o 
  -6   5   6      596.88      576.89      9.82 o 
  -5   5   6       94.67       79.67      3.26 o 
  -4   5   6     2710.48     2769.46     23.40 o 
  -3   5   6     4928.64     5131.96     55.90 o 
  -2   5   6     1656.28     1949.91     16.24 o 
  -1   5   6     1868.44     1769.97     13.19 o 
   0   5   6     3468.85     3642.54     23.86 o 
   1   5   6        0.96       -0.65      0.78 o 
   2   5   6        0.19       -1.11      1.11 o 
   3   5   6      192.67      188.25      8.92 o 
   4   5   6       89.20       84.21      6.26 o 
   5   5   6      870.70      847.98     18.55 o 
   6   5   6       36.07       34.24      5.41 o 
  -9   6   6      429.00      429.10     15.90 o 
  -8   6   6       26.09       38.79      4.93 o 
  -7   6   6     1129.70     1043.47     16.58 o 
  -6   6   6      395.52      363.03      6.44 o 
  -5   6   6      709.89      624.31      8.18 o 
  -4   6   6     1983.70     2023.11     19.12 o 
  -3   6   6     1615.86     1717.59     24.51 o 
  -2   6   6      262.95      213.04      3.26 o 
  -1   6   6      255.50      261.68      3.03 o 
   0   6   6      191.30      175.50      2.61 o 
   1   6   6      862.01      823.87      6.69 o 
   2   6   6       37.77       36.68      1.63 o 
   3   6   6     1635.98     1626.90     24.71 o 
   4   6   6      368.95      356.03     10.73 o 
   5   6   6      191.24      205.92      9.31 o 
   6   6   6       15.68       20.05      4.78 o 
  -9   7   6      603.81      594.03     18.93 o 
  -8   7   6      167.92      174.95     12.99 o 
  -7   7   6       16.49       27.38      3.74 o 
  -6   7   6        5.21        3.25      2.03 o 
  -5   7   6       10.73       16.60      2.34 o 
  -4   7   6      200.02      220.79      5.02 o 
  -3   7   6      203.92      108.84      2.79 o 
  -2   7   6        0.39        4.98      0.75 o 
  -1   7   6       47.18       84.93      1.84 o 
   0   7   6      581.34      609.71      5.79 o 
   1   7   6      153.33      144.36      3.77 o 
   2   7   6       66.88       55.67      3.04 o 
   3   7   6       60.39       46.17      5.12 o 
   4   7   6      388.42      426.71     11.91 o 
   5   7   6      117.48      122.30      8.17 o 
   6   7   6      455.81      426.68     13.95 o 
  -9   8   6       88.03      118.56     10.33 o 
  -8   8   6       55.88       64.14     13.70 o 
  -7   8   6       75.87       78.67      5.14 o 
  -6   8   6      806.02      748.47     11.66 o 
  -5   8   6      206.53      201.64      4.64 o 
  -4   8   6      429.46      446.46      7.44 o 
  -3   8   6      425.01      530.33      5.96 o 
  -2   8   6      159.37      150.64      2.70 o 
  -1   8   6     2622.95     2786.74     16.86 o 
   0   8   6        0.20        0.61      0.89 o 
   1   8   6      390.23      439.67      7.65 o 
   2   8   6      227.84      223.53      3.69 o 
   3   8   6       63.89       74.64      6.28 o 
   4   8   6       66.04       57.15      5.66 o 
   5   8   6      183.54      196.95     17.52 o 
   6   8   6       67.23       71.08      7.08 o 
  -9   9   6      372.35      371.83     18.27 o 
  -8   9   6      171.07      199.77     15.09 o 
  -7   9   6        5.16       10.62      2.97 o 
  -6   9   6      177.30      163.11      6.84 o 
  -5   9   6      403.62      428.99      7.32 o 
  -4   9   6       20.57       15.48      1.78 o 
  -3   9   6     1126.42     1118.66     10.29 o 
  -2   9   6       70.06       89.19      1.92 o 
  -1   9   6      240.80      312.50      3.49 o 
   0   9   6      527.05      497.31      6.55 o 
   1   9   6      170.02      178.74      3.28 o 
   2   9   6       28.21       32.01      1.84 o 
   3   9   6        6.58       13.50      3.32 o 
   4   9   6        8.54       12.84      3.85 o 
   5   9   6      742.29      819.89     19.84 o 
   6   9   6       31.91       25.40      6.59 o 
  -9  10   6       14.11       15.48      5.62 o 
  -8  10   6       23.37       30.61      7.35 o 
  -7  10   6      302.12      313.76      8.81 o 
  -6  10   6     1228.51     1153.34     15.66 o 
  -5  10   6     1147.47     1127.82     14.63 o 
  -4  10   6      103.37      124.34      5.30 o 
  -3  10   6       65.58       78.64      2.63 o 
  -2  10   6      114.47      102.99      2.38 o 
  -1  10   6     1110.81     1151.60      8.27 o 
   0  10   6       15.91       28.83      1.74 o 
   1  10   6     1864.20     1730.08     29.00 o 
   2  10   6      328.93      308.90      5.44 o 
   3  10   6      122.59      156.05      6.69 o 
   4  10   6       55.17       58.80      6.59 o 
   5  10   6      163.73      198.13     10.43 o 
   6  10   6       28.04       29.90      5.65 o 
  -9  11   6       53.60       47.37      9.27 o 
  -8  11   6      415.66      440.61     12.63 o 
  -7  11   6       25.77       36.87      4.79 o 
  -6  11   6      324.24      328.97      7.74 o 
  -5  11   6       34.57       33.68      2.94 o 
  -4  11   6      226.71      209.57      4.93 o 
  -3  11   6     3319.34     3349.34     24.49 o 
  -2  11   6       44.89       41.95      1.54 o 
  -1  11   6     2074.08     2058.68     13.30 o 
   0  11   6     1678.99     1647.22     12.18 o 
   1  11   6       39.97       31.57      2.01 o 
   2  11   6      181.27       97.17      3.49 o 
   3  11   6      153.85      145.53      5.71 o 
   4  11   6       11.40        5.62      3.73 o 
   5  11   6       81.43       88.38      7.42 o 
   6  11   6        0.32        4.36      4.46 o 
  -9  12   6        0.25        1.98      5.96 o 
  -8  12   6      353.94      383.24     11.99 o 
  -7  12   6        4.05        4.06      3.24 o 
  -6  12   6      666.62      630.19     10.95 o 
  -5  12   6      512.00      498.54      9.02 o 
  -4  12   6     1027.45      996.50     12.58 o 
  -3  12   6      156.26      202.81      3.92 o 
  -2  12   6     1183.30     1212.64      9.69 o 
  -1  12   6     5303.95     5670.49     33.94 o 
   0  12   6      744.28      717.86      6.39 o 
   1  12   6      625.57      610.31      6.98 o 
   2  12   6      362.63      264.79      4.11 o 
   3  12   6      801.17      857.98     12.77 o 
   4  12   6       25.62       44.96      4.90 o 
   5  12   6      969.77      962.41     21.75 o 
   6  12   6       19.99       12.56      4.86 o 
  -8  13   6      278.56      261.03     10.18 o 
  -7  13   6        7.45        2.69      3.29 o 
  -6  13   6      468.04      437.75      9.17 o 
  -5  13   6       28.35       27.75      2.97 o 
  -4  13   6      166.20      173.37      4.79 o 
  -3  13   6      351.33      338.33      5.07 o 
  -2  13   6     1164.12     1149.93      9.43 o 
  -1  13   6      616.13      535.30      5.35 o 
   0  13   6     1185.56     1240.95      9.52 o 
   1  13   6       94.71       82.86      2.93 o 
   2  13   6       12.23        8.87      1.60 o 
   3  13   6       27.53       20.15      3.13 o 
   4  13   6        7.04        5.07      3.37 o 
   5  13   6      175.26      193.39      9.57 o 
   6  13   6       94.71       84.51      7.93 o 
  -8  14   6       77.28       79.12      7.03 o 
  -7  14   6       72.04       79.42      8.60 o 
  -6  14   6        0.06        0.67      2.33 o 
  -5  14   6       24.22       20.31      2.92 o 
  -4  14   6       64.11       54.32      3.29 o 
  -3  14   6       33.11       24.50      2.07 o 
  -2  14   6      446.87      451.02      5.09 o 
  -1  14   6      890.04      800.78      7.31 o 
   0  14   6      594.50      657.55      6.63 o 
   1  14   6       70.07       51.20      2.52 o 
   2  14   6        1.88        2.01      1.41 o 
   3  14   6       20.99       23.51      3.05 o 
   4  14   6      251.87      255.49      9.63 o 
   5  14   6        9.20       10.63      4.30 o 
  -8  15   6       41.30       48.14      6.00 o 
  -7  15   6       25.46       37.25      5.19 o 
  -6  15   6      126.05      129.65      6.64 o 
  -5  15   6       65.98       69.24      4.31 o 
  -4  15   6      407.38      407.61      6.86 o 
  -3  15   6      313.12      315.47      6.35 o 
  -2  15   6        2.68        3.21      1.45 o 
  -1  15   6     2384.95     2353.51     15.38 o 
   0  15   6      229.11      210.19      3.98 o 
   1  15   6        6.49        9.07      1.84 o 
   2  15   6      373.41      346.33      5.86 o 
   3  15   6       94.01       96.67      4.76 o 
   4  15   6       17.96       19.30      4.45 o 
   5  15   6      676.75      661.70     16.42 o 
  -8  16   6      244.85      267.10     10.99 o 
  -7  16   6        6.36       14.31      4.07 o 
  -6  16   6       52.36       60.35      4.87 o 
  -5  16   6      134.47      132.74      6.83 o 
  -4  16   6      268.76      278.37      5.81 o 
  -3  16   6      136.46      159.47      4.22 o 
  -2  16   6     1060.31     1028.61      8.80 o 
  -1  16   6     3864.51     3963.02     24.16 o 
   0  16   6     2806.25     2816.74     19.61 o 
   1  16   6      973.09      913.98      9.48 o 
   2  16   6       10.65        9.90      2.13 o 
   3  16   6     1439.04     1422.44     18.47 o 
   4  16   6       25.92       32.66      5.06 o 
   5  16   6       45.89       54.43      6.57 o 
  -8  17   6      212.93      209.93     10.47 o 
  -7  17   6        2.18        9.56      4.13 o 
  -6  17   6      220.98      215.01      9.53 o 
  -5  17   6      279.79      272.47     11.15 o 
  -4  17   6       51.54       64.35      3.51 o 
  -3  17   6      889.64      786.88      9.42 o 
  -2  17   6        1.40        2.49      1.36 o 
  -1  17   6     4442.29     4343.13     26.33 o 
   0  17   6     1943.48     2022.70     15.15 o 
   1  17   6      815.90      779.11      8.69 o 
   2  17   6      259.91      257.99      5.36 o 
   3  17   6       13.36       12.90      3.13 o 
   4  17   6        9.70       12.92      5.45 o 
   5  17   6       23.59       31.99      5.66 o 
  -8  18   6       91.59       83.83      8.93 o 
  -7  18   6      370.91      359.09     13.37 o 
  -6  18   6       24.17       19.68      4.38 o 
  -5  18   6      392.42      395.88     10.30 o 
  -4  18   6      218.94      220.40      7.32 o 
  -3  18   6     1108.89     1001.53     11.13 o 
  -2  18   6        5.82        4.93      1.48 o 
  -1  18   6     1145.81     1114.83      9.79 o 
   0  18   6      245.82      266.83      4.46 o 
   1  18   6      549.12      591.34      7.49 o 
   2  18   6      611.81      618.17      8.53 o 
   3  18   6      250.08      272.61      8.26 o 
   4  18   6       89.22       73.92      6.91 o 
   5  18   6      139.09      148.69      9.61 o 
  -8  19   6       13.77       11.23      5.96 o 
  -7  19   6       18.65       25.51      5.02 o 
  -6  19   6        8.11        3.24      3.54 o 
  -5  19   6      669.09      605.17     11.17 o 
  -4  19   6      140.92      129.67      4.89 o 
  -3  19   6       12.51       21.41      2.46 o 
  -2  19   6      930.95      931.76      8.55 o 
  -1  19   6      128.81      123.46      3.34 o 
   0  19   6      164.51      170.52      3.88 o 
   1  19   6      374.15      373.87      5.98 o 
   2  19   6        1.06        1.24      2.66 o 
   3  19   6       88.96       81.40      5.07 o 
   4  19   6        7.73        8.26      4.53 o 
   5  19   6        0.27        8.91      5.68 o 
  -7  20   6        6.87       12.12      6.92 o 
  -6  20   6       94.54       92.78     10.81 o 
  -5  20   6       80.81       83.72      5.12 o 
  -4  20   6      237.93      211.93      5.81 o 
  -3  20   6      428.23      386.34      6.77 o 
  -2  20   6       11.91       12.61      1.85 o 
  -1  20   6      202.07      193.33      4.03 o 
   0  20   6        8.09        6.24      1.89 o 
   1  20   6      220.40      222.18      4.90 o 
   2  20   6      367.63      369.33      6.65 o 
   3  20   6       73.67       75.98      5.01 o 
   4  20   6      158.07      143.87      9.19 o 
  -7  21   6       79.90       85.28      8.99 o 
  -6  21   6      238.20      243.86     10.55 o 
  -5  21   6        1.49        5.01      3.04 o 
  -4  21   6      303.11      325.69      7.59 o 
  -3  21   6      494.87      487.91      8.29 o 
  -2  21   6       48.15       47.34      2.50 o 
  -1  21   6        9.15        7.79      1.89 o 
   0  21   6      305.65      318.62      5.43 o 
   1  21   6       15.38       12.15      2.81 o 
   2  21   6        6.23        8.32      2.50 o 
   3  21   6      137.57      220.78     33.71 o 
   4  21   6      154.36      161.51      9.74 o 
  -7  22   6      759.51      720.46     21.00 o 
  -6  22   6       54.99       51.37      6.14 o 
  -5  22   6      552.43      511.08     10.79 o 
  -4  22   6       80.53       88.00      4.81 o 
  -3  22   6      349.82      329.12      6.64 o 
  -2  22   6       97.34      111.16      4.30 o 
  -1  22   6       11.15        9.46      2.26 o 
   0  22   6        2.80       -0.49      2.11 o 
   1  22   6      549.50      555.05      7.76 o 
   2  22   6       16.02       14.63      2.72 o 
   3  22   6      513.59      540.16     10.77 o 
   4  22   6      303.29      327.45     14.77 o 
  -7  23   6       14.62       14.85      6.09 o 
  -6  23   6       74.50       93.60      7.91 o 
  -5  23   6      449.15      416.37     12.56 o 
  -4  23   6       99.97      111.89      6.19 o 
  -3  23   6      962.80      923.45     14.65 o 
  -2  23   6      129.71      125.72      4.41 o 
  -1  23   6      292.93      294.33      5.16 o 
   0  23   6      261.35      254.43      5.14 o 
   1  23   6      223.49      210.62      5.13 o 
   2  23   6        1.38       -2.26      2.26 o 
   3  23   6        1.68       -0.06      3.61 o 
   4  23   6       13.76       15.82      6.35 o 
  -6  24   6       46.29       39.13      6.24 o 
  -5  24   6        1.47        3.82      3.25 o 
  -4  24   6      957.78      919.73     13.77 o 
  -3  24   6        8.81        9.40      2.79 o 
  -2  24   6      180.07      168.03      4.97 o 
  -1  24   6       63.85       53.63      3.08 o 
   0  24   6       74.78       73.37      3.45 o 
   1  24   6      640.85      704.29      9.12 o 
   2  24   6       11.50        8.03      2.88 o 
   3  24   6      429.43      449.13     10.46 o 
   4  24   6      205.48      232.26     25.93 o 
  -6  25   6       62.38       62.78      7.20 o 
  -5  25   6      139.64      153.83      9.24 o 
  -4  25   6      183.94      189.19      6.97 o 
  -3  25   6       25.76       25.70      3.95 o 
  -2  25   6      679.60      669.02      9.81 o 
  -1  25   6       40.97       31.11      2.74 o 
   0  25   6       52.57       52.69      3.62 o 
   1  25   6       39.22       37.29      3.15 o 
   2  25   6       65.96       55.50      4.53 o 
   3  25   6       23.98       12.87      4.94 o 
  -6  26   6      186.56      166.06     10.37 o 
  -5  26   6       65.34       57.31      5.41 o 
  -4  26   6       65.89       64.75      4.84 o 
  -3  26   6      113.59       98.81      5.98 o 
  -2  26   6      110.93      116.69      4.84 o 
  -1  26   6       58.19       54.78      3.33 o 
   0  26   6        3.15        3.35      2.50 o 
   1  26   6      103.70      102.79      4.28 o 
   2  26   6       92.92       94.57      5.46 o 
   3  26   6       10.09        2.14      6.22 o 
  -6  27   6      129.23      152.65     12.06 o 
  -5  27   6       58.09       76.60     10.22 o 
  -4  27   6       23.43       16.17      3.92 o 
  -3  27   6      242.97      255.30      8.37 o 
  -2  27   6        5.49        4.15      2.95 o 
  -1  27   6       22.11       23.37      2.90 o 
   0  27   6      220.14      222.81      6.25 o 
   1  27   6        5.68        4.37      2.60 o 
   2  27   6      116.74      111.63      6.22 o 
   3  27   6       20.73       21.62      4.81 o 
  -5  28   6      149.95      148.00     11.59 o 
  -4  28   6       78.76       88.80      7.18 o 
  -3  28   6        1.68        1.62      3.09 o 
  -2  28   6      708.93      732.67     10.82 o 
  -1  28   6      510.47      515.05      8.41 o 
   0  28   6        0.94       -1.61      2.77 o 
   1  28   6       87.17      103.31      5.16 o 
   2  28   6        9.37        5.07      3.78 o 
  -5  29   6      113.88      130.20     11.14 o 
  -4  29   6      159.43      158.19      9.54 o 
  -3  29   6       19.35       18.83      3.87 o 
  -2  29   6      296.33      306.49      7.21 o 
  -1  29   6       47.46       53.21      4.07 o 
   0  29   6        1.19        2.03      3.43 o 
   1  29   6      131.05      117.13      5.82 o 
   2  29   6       91.70       87.67      7.21 o 
  -4  30   6        0.82       -4.38      4.38 o 
  -3  30   6        3.01        0.38      3.72 o 
  -2  30   6        0.01        2.90      3.22 o 
  -1  30   6       31.63       20.64      3.59 o 
   0  30   6       10.91       10.46      3.76 o 
   1  30   6      186.57      193.26      9.17 o 
  -3  31   6      122.98      134.96      8.88 o 
  -2  31   6       10.79       15.26      4.25 o 
  -1  31   6       41.65       40.77      4.63 o 
   0  31   6       16.01       24.24      5.70 o 
  -2  32   6      147.35      137.64     11.15 o 
  -1  32   6        5.25       -2.42      6.53 o 
  -8   1   7      357.78      334.12      8.34 o 
  -7   1   7      166.46      160.68      4.23 o 
  -6   1   7      400.34      372.29      6.41 o 
  -5   1   7     4251.13     3980.46     35.19 o 
  -4   1   7     1666.44     1690.28     29.81 o 
  -3   1   7      918.27      975.94     10.14 o 
  -2   1   7        0.09        6.62      1.28 o 
  -1   1   7      844.79      799.16      6.59 o 
   0   1   7      917.25     1037.56      8.81 o 
   1   1   7      184.84      164.72      4.64 o 
   2   1   7        4.69        6.19      1.62 o 
   3   1   7     1766.37     1739.18     25.52 o 
   4   1   7       37.00       39.02      4.50 o 
   5   1   7       45.64       64.33     11.89 o 
   6   1   7       35.18       34.46      7.67 o 
  -8   2   7      326.64      368.17     12.64 o 
  -7   2   7      568.42      604.96      8.64 o 
  -6   2   7      190.48      190.50      5.30 o 
  -5   2   7      296.42      260.97      5.20 o 
  -4   2   7     1451.82     1327.36     13.63 o 
  -3   2   7     3457.40     3421.46     35.26 o 
  -2   2   7     4158.33     4599.27     32.97 o 
  -1   2   7      607.17      650.97      5.99 o 
   0   2   7      853.50      874.52      7.75 o 
   1   2   7     2980.57     3044.54     22.05 o 
   2   2   7        1.37       -0.06      1.21 o 
   3   2   7      371.41      358.02      8.62 o 
   4   2   7      225.31      236.56     11.39 o 
   5   2   7      549.28      541.55     21.30 o 
   6   2   7        8.65       12.76      7.50 o 
  -9   3   7      740.70      763.79     35.42 o 
  -8   3   7      313.61      299.59     12.46 o 
  -7   3   7       29.22       28.64      2.53 o 
  -6   3   7     1837.55     1790.54     19.05 o 
  -5   3   7      129.87      154.28      4.26 o 
  -4   3   7      190.32      165.47      3.83 o 
  -3   3   7     7961.62     1427.98   3529.35 o 
  -2   3   7       54.59       47.56      1.88 o 
  -1   3   7     2645.07     2513.38     25.64 o 
   0   3   7       37.38       52.39      2.01 o 
   1   3   7     1487.64     1538.02     11.85 o 
   2   3   7       35.47       39.84      1.96 o 
   3   3   7      445.16      433.64      9.48 o 
   4   3   7       37.33       40.81      4.76 o 
   5   3   7      629.39      609.16     18.02 o 
   6   3   7      105.54      125.64     13.08 o 
  -9   4   7      113.71      100.61     10.82 o 
  -8   4   7        1.87        6.08      3.50 o 
  -7   4   7      261.43      230.10      5.97 o 
  -6   4   7       45.05       40.22      2.91 o 
  -5   4   7     8000.44     7688.83     63.51 o 
  -4   4   7      815.95      836.08     10.47 o 
  -3   4   7       24.81       17.42      1.56 o 
  -2   4   7      178.92      157.85      2.55 o 
  -1   4   7       17.29       16.73      1.42 o 
   0   4   7        0.19        1.46      0.89 o 
   1   4   7     2987.69     3037.35     21.01 o 
   2   4   7       28.13       29.25      1.71 o 
   3   4   7     2224.37     2200.60     27.31 o 
   4   4   7      128.38      125.92      7.42 o 
   5   4   7      242.54      247.49     10.02 o 
   6   4   7       55.38       75.32     10.62 o 
  -9   5   7      137.65      140.97     10.32 o 
  -8   5   7       23.46       32.06      3.94 o 
  -7   5   7      284.97      301.10     12.49 o 
  -6   5   7        3.83        3.12      1.66 o 
  -5   5   7       14.62       12.94      1.90 o 
  -4   5   7      166.13      159.10      7.13 o 
  -3   5   7      133.64      138.42      4.36 o 
  -2   5   7      367.03      357.59      4.17 o 
  -1   5   7     2062.77     2191.35     16.12 o 
   0   5   7      151.86      195.22      3.12 o 
   1   5   7      460.85      456.05      5.17 o 
   2   5   7        1.61       -1.45      1.65 o 
   3   5   7      660.26      656.95     13.94 o 
   4   5   7      421.93      391.07     18.18 o 
   5   5   7       13.13       17.37      4.52 o 
   6   5   7      128.97      122.15     13.26 o 
  -9   6   7        0.20        6.79      4.51 o 
  -8   6   7       41.34       69.68      5.30 o 
  -7   6   7      587.22      489.43     12.05 o 
  -6   6   7     1358.64     1287.78     14.04 o 
  -5   6   7      208.78      193.45      5.62 o 
  -4   6   7      346.22      356.47      7.44 o 
  -3   6   7      665.47      740.11      7.03 o 
  -2   6   7      234.48      285.44      4.86 o 
  -1   6   7      147.44      181.98      2.93 o 
   0   6   7       91.72       92.16      2.43 o 
   1   6   7       32.38       35.21      1.90 o 
   2   6   7      433.99      443.87      5.34 o 
   3   6   7      173.12      153.20      7.46 o 
   4   6   7       29.73       39.45      4.82 o 
   5   6   7      113.89      113.77      8.13 o 
   6   6   7       33.76       33.09      6.69 o 
  -9   7   7       50.84       49.29      7.01 o 
  -8   7   7        1.08        7.51      3.25 o 
  -7   7   7       54.93       74.50      7.16 o 
  -6   7   7       15.94       20.51      2.30 o 
  -5   7   7      940.47      901.07     10.52 o 
  -4   7   7       44.20       33.72      4.71 o 
  -3   7   7      228.18      199.50      3.33 o 
  -2   7   7     1249.23     1308.95      8.72 o 
  -1   7   7     2608.37     2753.22     18.15 o 
   0   7   7      306.97      320.83      6.34 o 
   1   7   7      343.92      369.33      5.28 o 
   2   7   7      157.29      164.81      3.29 o 
   3   7   7       35.18       34.73      4.37 o 
   4   7   7       34.09       34.18      5.77 o 
   5   7   7      135.47      137.39      8.79 o 
   6   7   7        2.77        1.53      4.13 o 
  -9   8   7        0.59        1.17      4.48 o 
  -8   8   7       91.14      113.19      7.33 o 
  -7   8   7     1813.51     1768.86     27.19 o 
  -6   8   7       52.53       39.60      3.73 o 
  -5   8   7      276.38      229.55      5.29 o 
  -4   8   7      299.77      317.76     10.54 o 
  -3   8   7       59.45       44.91      1.83 o 
  -2   8   7     2320.32     2307.42     14.18 o 
  -1   8   7       41.74       60.37      1.85 o 
   0   8   7       33.46       27.26      1.61 o 
   1   8   7      295.73      282.18      4.12 o 
   2   8   7        1.55        3.03      1.27 o 
   3   8   7     4040.95     4028.97     52.23 o 
   4   8   7      216.18      188.88      8.52 o 
   5   8   7      316.11      341.72     12.11 o 
   6   8   7      152.60      155.61     10.32 o 
  -9   9   7        5.88        5.77      4.81 o 
  -8   9   7      435.60      459.22     18.59 o 
  -7   9   7       47.58       62.95      4.80 o 
  -6   9   7     1153.00     1075.85     20.76 o 
  -5   9   7      374.67      351.48      7.26 o 
  -4   9   7       69.31       60.21      3.58 o 
  -3   9   7     1327.31     1270.54     11.52 o 
  -2   9   7        1.95       10.19      1.01 o 
  -1   9   7     4957.66     4998.91     30.13 o 
   0   9   7      153.01      129.36      2.60 o 
   1   9   7     1353.82     1302.03     10.83 o 
   2   9   7        0.38        1.40      1.26 o 
   3   9   7      153.42      139.76      8.79 o 
   4   9   7      673.73      657.02     18.62 o 
   5   9   7       91.91      105.35      8.23 o 
   6   9   7      153.84      145.98      9.90 o 
  -9  10   7        9.31       16.57      6.70 o 
  -8  10   7       25.71       35.26      5.28 o 
  -7  10   7      325.52      321.21     10.15 o 
  -6  10   7      404.61      403.46      9.71 o 
  -5  10   7      239.41      252.91      6.31 o 
  -4  10   7      168.10      123.58     21.79 o 
  -3  10   7      604.36      643.76      6.94 o 
  -2  10   7      262.84      304.19      5.44 o 
  -1  10   7       44.41       52.80      2.28 o 
   0  10   7       78.00       91.77      2.35 o 
   1  10   7      126.76      161.04      4.65 o 
   2  10   7        2.54        3.12      1.33 o 
   3  10   7      231.03      220.41      7.99 o 
   4  10   7     1174.64     1137.96     21.82 o 
   5  10   7       71.82       50.63      6.14 o 
  -9  11   7       31.02       43.03      9.06 o 
  -8  11   7       40.70       47.55      5.68 o 
  -7  11   7       51.00       62.80      5.73 o 
  -6  11   7      125.79      135.83      6.25 o 
  -5  11   7      153.56      149.81      5.64 o 
  -4  11   7      194.36      206.71      5.95 o 
  -3  11   7      525.89      490.26      6.00 o 
  -2  11   7      127.11      116.56      2.58 o 
  -1  11   7     1868.29     1828.94     12.72 o 
   0  11   7      860.47      872.62      7.37 o 
   1  11   7       30.66       24.57      2.08 o 
   2  11   7       78.41       94.33      2.80 o 
   3  11   7       50.19       48.33      4.18 o 
   4  11   7        7.68        6.52      3.75 o 
   5  11   7       11.20       14.60      4.64 o 
  -9  12   7        5.07        1.71      5.84 o 
  -8  12   7       31.51       33.01      5.15 o 
  -7  12   7      107.33      115.92      8.39 o 
  -6  12   7      314.15      311.98      8.50 o 
  -5  12   7       28.93       29.15      3.27 o 
  -4  12   7       43.32       33.56      2.48 o 
  -3  12   7        0.18        5.68      1.50 o 
  -2  12   7        7.62        5.22      1.42 o 
  -1  12   7       67.89       50.59      1.99 o 
   0  12   7        3.18        8.22      1.41 o 
   1  12   7      342.43      342.00      5.12 o 
   2  12   7      590.38      497.45      6.14 o 
   3  12   7       36.45       39.94      4.97 o 
   4  12   7      293.48      319.61     10.54 o 
   5  12   7      260.45      274.37     12.77 o 
  -9  13   7       33.60       46.96      9.47 o 
  -8  13   7       41.42       50.71      6.75 o 
  -7  13   7        4.59        7.97      3.60 o 
  -6  13   7      448.58      403.85      9.81 o 
  -5  13   7      698.64      725.86     12.86 o 
  -4  13   7      580.53      489.90      7.89 o 
  -3  13   7     1027.13      954.35      9.50 o 
  -2  13   7      195.96      219.29      3.50 o 
  -1  13   7      275.38      214.86      3.53 o 
   0  13   7     1049.32     1058.81      9.09 o 
   1  13   7     1321.25     1312.25     11.92 o 
   2  13   7      798.35      715.56      8.67 o 
   3  13   7        0.83        2.37      2.84 o 
   4  13   7        6.94       12.11      4.63 o 
   5  13   7      197.05      185.20      9.54 o 
  -8  14   7      431.47      415.50     12.83 o 
  -7  14   7      318.87      322.33     10.76 o 
  -6  14   7      431.38      396.11      9.81 o 
  -5  14   7      605.02      590.83     15.57 o 
  -4  14   7        7.12        5.83      2.09 o 
  -3  14   7     1062.40     1104.34     15.12 o 
  -2  14   7        9.36        4.68      1.31 o 
  -1  14   7     3190.61     3222.81     19.40 o 
   0  14   7      818.30      860.65      8.00 o 
   1  14   7       54.00       84.44      3.10 o 
   2  14   7       32.08       33.17      2.53 o 
   3  14   7     1009.91     1063.20     15.43 o 
   4  14   7        1.01        3.61      4.23 o 
   5  14   7       86.43       83.69      6.73 o 
  -8  15   7      161.05      161.72     10.40 o 
  -7  15   7      149.82      166.90      9.02 o 
  -6  15   7      220.34      211.77      7.33 o 
  -5  15   7       72.68       70.11      5.51 o 
  -4  15   7        0.03       -0.79      1.99 o 
  -3  15   7      642.42      632.16      7.56 o 
  -2  15   7       60.04       50.89      2.08 o 
  -1  15   7      410.30      500.78      5.18 o 
   0  15   7       43.32       40.16      2.17 o 
   1  15   7      908.74      966.76      9.90 o 
   2  15   7       99.12       94.41      3.68 o 
   3  15   7       37.83       36.32      3.96 o 
   4  15   7      117.45      124.52      9.19 o 
   5  15   7      226.46      264.69     10.21 o 
  -8  16   7      125.40      129.87      8.67 o 
  -7  16   7        3.77        7.01      4.49 o 
  -6  16   7      386.13      383.53      9.90 o 
  -5  16   7      295.12      287.66      8.14 o 
  -4  16   7       81.74       74.78      3.91 o 
  -3  16   7        0.13        1.19      1.69 o 
  -2  16   7       11.11       12.45      1.50 o 
  -1  16   7     1198.55     1248.55      9.27 o 
   0  16   7      285.19      306.59      4.62 o 
   1  16   7      350.77      380.28      5.83 o 
   2  16   7       15.30       13.82      2.38 o 
   3  16   7        4.72        3.77      3.05 o 
   4  16   7      441.53      444.06     13.14 o 
   5  16   7      354.14      352.66     15.29 o 
  -8  17   7      115.20      131.66     10.70 o 
  -7  17   7        2.65        0.91      3.89 o 
  -6  17   7        0.01        3.49      2.86 o 
  -5  17   7      143.95      151.71      6.81 o 
  -4  17   7       27.25       33.16      3.05 o 
  -3  17   7       95.77      100.81      3.78 o 
  -2  17   7        8.51        6.95      1.44 o 
  -1  17   7      238.70      223.36      3.84 o 
   0  17   7      747.39      773.15      8.22 o 
   1  17   7        5.96        9.61      1.98 o 
   2  17   7      393.17      395.66      6.67 o 
   3  17   7      277.77      273.14      8.01 o 
   4  17   7       46.12       45.71      6.14 o 
   5  17   7        2.86        3.14      5.47 o 
  -8  18   7      233.59      233.55     18.18 o 
  -7  18   7        6.59        5.27      4.22 o 
  -6  18   7      370.11      358.35      9.88 o 
  -5  18   7       54.41       51.95      4.62 o 
  -4  18   7       48.95       47.32      3.52 o 
  -3  18   7       25.52       41.32      3.01 o 
  -2  18   7       16.07       16.04      1.64 o 
  -1  18   7      164.24      152.75      3.42 o 
   0  18   7       35.31       38.50      2.53 o 
   1  18   7      423.92      409.66      6.29 o 
   2  18   7      276.33      292.27      5.84 o 
   3  18   7      376.78      389.13      9.48 o 
   4  18   7       27.56       33.31      5.78 o 
  -8  19   7      292.48      307.47     14.31 o 
  -7  19   7       98.65       93.93      7.62 o 
  -6  19   7      633.94      591.66     12.97 o 
  -5  19   7       48.43       48.21      4.17 o 
  -4  19   7      126.28      122.18      5.14 o 
  -3  19   7      292.72      307.53      6.84 o 
  -2  19   7       55.27       52.46      2.31 o 
  -1  19   7      693.62      739.27      7.74 o 
   0  19   7        4.02        2.69      1.84 o 
   1  19   7       27.98       28.73      3.25 o 
   2  19   7       43.16       46.51      3.17 o 
   3  19   7        5.93        0.49      3.44 o 
   4  19   7      100.47      110.07      8.53 o 
  -8  20   7        0.85       20.73     11.53 o 
  -7  20   7      293.60      306.37     11.61 o 
  -6  20   7      190.82      173.69      8.25 o 
  -5  20   7        0.36        1.57      2.65 o 
  -4  20   7      806.72      742.82     11.52 o 
  -3  20   7      564.92      561.53      9.44 o 
  -2  20   7     1572.20     1555.13     12.66 o 
  -1  20   7      172.54      181.41      3.94 o 
   0  20   7       66.76       73.82      3.37 o 
   1  20   7      402.81      435.38      6.73 o 
   2  20   7        1.78       -1.93      2.33 o 
   3  20   7      328.11      359.14      9.54 o 
   4  20   7      374.70      400.63     19.94 o 
  -7  21   7       25.19       26.56      6.37 o 
  -6  21   7       25.13       22.60      4.29 o 
  -5  21   7       72.38       70.01      5.06 o 
  -4  21   7      290.59      255.34      6.81 o 
  -3  21   7       29.90       33.81      3.55 o 
  -2  21   7       36.83       32.77      2.60 o 
  -1  21   7     1091.34     1076.55     10.59 o 
   0  21   7       88.95       89.36      3.80 o 
   1  21   7      392.48      388.45      6.43 o 
   2  21   7       77.90       69.40      3.82 o 
   3  21   7       42.09       36.29      4.87 o 
   4  21   7      407.32      452.30     18.90 o 
  -7  22   7       54.90       70.90      8.54 o 
  -6  22   7       66.04       66.81      7.83 o 
  -5  22   7     1102.35     1007.98     15.97 o 
  -4  22   7      100.19      113.39      5.35 o 
  -3  22   7       16.00       10.15      2.79 o 
  -2  22   7       13.86       18.36      3.78 o 
  -1  22   7      112.71      103.28      3.71 o 
   0  22   7      434.41      444.97      6.92 o 
   1  22   7        1.48        4.75      2.48 o 
   2  22   7      382.43      394.98      7.44 o 
   3  22   7        8.31        6.96      4.19 o 
   4  22   7        5.91        7.19      5.84 o 
  -7  23   7       15.12       15.87      9.05 o 
  -6  23   7       25.64       20.12      5.06 o 
  -5  23   7      597.23      608.67     12.26 o 
  -4  23   7       78.51       76.94      4.81 o 
  -3  23   7        0.60        4.29      2.60 o 
  -2  23   7      402.84      417.49      8.05 o 
  -1  23   7       63.82       70.07      3.46 o 
   0  23   7      278.15      267.06      5.56 o 
   1  23   7        0.29       -2.26      2.26 o 
   2  23   7        0.03       -2.72      2.83 o 
   3  23   7      189.91      176.88      7.63 o 
  -7  24   7        0.36       -1.19      4.87 o 
  -6  24   7       50.95       47.77      6.55 o 
  -5  24   7      175.57      175.23      7.74 o 
  -4  24   7       39.59       36.92      4.06 o 
  -3  24   7      366.92      352.39      8.10 o 
  -2  24   7       16.73       14.95      2.73 o 
  -1  24   7      245.83      224.97      5.20 o 
   0  24   7      169.08      166.00      5.44 o 
   1  24   7      202.28      218.87      5.66 o 
   2  24   7        1.19       -1.99      3.02 o 
   3  24   7      812.29      914.36     18.00 o 
  -6  25   7      570.68      560.62     20.60 o 
  -5  25   7       82.29       80.93      5.97 o 
  -4  25   7        1.35        2.32      2.87 o 
  -3  25   7      223.17      247.91      8.67 o 
  -2  25   7      285.16      279.63      6.52 o 
  -1  25   7      263.16      276.37      6.42 o 
   0  25   7        5.64        4.82      2.74 o 
   1  25   7      732.10      790.53     10.63 o 
   2  25   7       15.26        6.41      3.44 o 
   3  25   7     1223.07     1337.76     20.43 o 
  -6  26   7        1.11       -3.71      4.89 o 
  -5  26   7       50.71       40.89      5.32 o 
  -4  26   7       70.06       76.43      5.60 o 
  -3  26   7      215.99      218.73      7.83 o 
  -2  26   7        3.48        5.27      2.72 o 
  -1  26   7        9.05        5.46      2.88 o 
   0  26   7        7.04        5.88      2.97 o 
   1  26   7       71.77       69.24      4.61 o 
   2  26   7       49.41       57.15      5.22 o 
  -5  27   7       24.20       22.55      4.93 o 
  -4  27   7        5.50        5.93      3.33 o 
  -3  27   7       20.15       15.88      3.90 o 
  -2  27   7      137.46      135.43      5.07 o 
  -1  27   7       20.90       23.09      3.22 o 
   0  27   7      791.87      818.13     11.52 o 
   1  27   7      221.53      219.42      7.00 o 
   2  27   7       48.94       42.25      8.89 o 
  -5  28   7       85.36       79.75      7.73 o 
  -4  28   7        5.08        7.12      3.99 o 
  -3  28   7      172.64      151.74      6.59 o 
  -2  28   7       63.34       68.01      4.07 o 
  -1  28   7       72.86       70.39      4.33 o 
   0  28   7        2.66        2.15      3.17 o 
   1  28   7      180.49      174.61      7.24 o 
   2  28   7      188.53      184.82     13.25 o 
  -5  29   7      386.12      421.16     17.75 o 
  -4  29   7      531.12      541.49     14.94 o 
  -3  29   7      304.37      319.50      8.72 o 
  -2  29   7       72.03       74.70      4.23 o 
  -1  29   7        0.78       -0.82      3.21 o 
   0  29   7       83.92       83.52      5.30 o 
   1  29   7       37.44       25.15      5.35 o 
  -4  30   7        5.69       -3.52      4.49 o 
  -3  30   7      185.34      188.55      8.74 o 
  -2  30   7        4.95        3.60      3.40 o 
  -1  30   7       52.66       47.56      4.52 o 
   0  30   7       40.45       46.34      5.79 o 
  -3  31   7        4.08        3.03      4.29 o 
  -2  31   7       31.13       34.86      6.55 o 
  -1  31   7        5.23        2.74      7.05 o 
   0  31   7       28.76       21.44      9.61 o 
  -8   0   8      626.47      614.32     20.27 o 
  -7   0   8     1858.40     1717.41     30.13 o 
  -6   0   8      507.69      448.77      9.94 o 
  -5   0   8     4042.46     3620.29     42.56 o 
  -4   0   8      125.68      112.39      4.34 o 
  -3   0   8     9009.74     9662.98    119.13 o 
  -2   0   8     2227.98     2557.29     22.92 o 
  -1   0   8      133.94      127.66      3.70 o 
   0   0   8      330.69      333.85      6.31 o 
   1   0   8      527.99      565.57     10.14 o 
   2   0   8      112.45      130.44      7.62 o 
   3   0   8      596.53      583.68     26.79 o 
   4   0   8       87.50       84.38      8.86 o 
   5   0   8      283.15      294.20     22.49 o 
  -8   1   8      226.06      216.80      6.23 o 
  -7   1   8       85.87       97.53      4.69 o 
  -6   1   8        1.39        0.98      1.87 o 
  -5   1   8      107.65      115.19      3.67 o 
  -4   1   8      357.59      344.54      4.89 o 
  -3   1   8      941.55      869.64     10.22 o 
  -2   1   8     1692.77     1898.83     13.55 o 
  -1   1   8     1338.68     1303.65     10.53 o 
   0   1   8     1693.06     1860.24     14.49 o 
   1   1   8     1051.66     1050.88     10.06 o 
   2   1   8        7.37        7.97      1.57 o 
   3   1   8     1008.57      987.06     19.87 o 
   4   1   8      156.29      167.16     10.67 o 
   5   1   8        0.20        7.56      5.78 o 
  -9   2   8       71.44       82.06      9.46 o 
  -8   2   8        3.34        8.07      2.52 o 
  -7   2   8       19.94       19.35      2.62 o 
  -6   2   8      182.64      176.03      5.46 o 
  -5   2   8      482.20      462.87      7.29 o 
  -4   2   8       61.86       72.39      3.81 o 
  -3   2   8      290.91      444.89      8.38 o 
  -2   2   8       29.73       33.15      1.29 o 
  -1   2   8      173.73      150.86      2.77 o 
   0   2   8      846.50      917.70      8.40 o 
   1   2   8      823.04      824.81      8.49 o 
   2   2   8       19.01       18.82      1.76 o 
   3   2   8      209.96      201.52      7.63 o 
   4   2   8        2.73        6.50      3.70 o 
   5   2   8      141.39      148.14     18.97 o 
  -9   3   8       25.75       26.76      9.58 o 
  -8   3   8       13.58       25.36      4.58 o 
  -7   3   8      120.42      121.21      5.04 o 
  -6   3   8      535.86      505.23      9.97 o 
  -5   3   8      354.22      332.95      7.01 o 
  -4   3   8      145.86      139.51      5.81 o 
  -3   3   8      382.06      416.26      7.89 o 
  -2   3   8       78.29       78.15      1.93 o 
  -1   3   8      302.44      280.48      4.27 o 
   0   3   8       72.86       65.07      2.39 o 
   1   3   8      460.52      490.68      5.84 o 
   2   3   8      162.64      173.03      3.55 o 
   3   3   8        1.98        5.13      2.96 o 
   4   3   8      128.01      125.95      8.87 o 
   5   3   8      139.59      172.00     18.02 o 
  -9   4   8      135.12      158.09     18.87 o 
  -8   4   8       22.36       19.21      4.45 o 
  -7   4   8      253.13      245.11      6.74 o 
  -6   4   8      261.86      236.74      7.84 o 
  -5   4   8     4654.18     4416.21     39.19 o 
  -4   4   8       54.36       64.35      3.77 o 
  -3   4   8      733.18      695.47      7.53 o 
  -2   4   8       67.49       62.32      1.73 o 
  -1   4   8       64.54       52.72      2.38 o 
   0   4   8      895.56      961.58      8.38 o 
   1   4   8       86.06      108.64      3.36 o 
   2   4   8      275.49      252.81      4.25 o 
   3   4   8      119.11      104.47      6.51 o 
   4   4   8        5.97        3.86      3.42 o 
   5   4   8      730.13      745.36     20.66 o 
  -9   5   8      155.50      171.54     19.61 o 
  -8   5   8       20.45       14.53      4.58 o 
  -7   5   8      265.33      290.89      7.33 o 
  -6   5   8     1139.06     1104.67     13.79 o 
  -5   5   8      676.09      695.87      9.84 o 
  -4   5   8      110.08       89.32      4.92 o 
  -3   5   8      206.08      172.63      4.20 o 
  -2   5   8      265.57      277.37      3.72 o 
  -1   5   8     4423.95     4521.27     32.61 o 
   0   5   8      167.04      179.59      3.11 o 
   1   5   8     2019.00     2017.30     15.25 o 
   2   5   8      364.35      311.69      4.76 o 
   3   5   8      552.63      557.89     17.12 o 
   4   5   8      200.93      200.43      9.47 o 
   5   5   8       37.71       41.07      6.64 o 
  -9   6   8       18.68       21.40      9.66 o 
  -8   6   8      307.90      312.73     10.11 o 
  -7   6   8       20.30       27.02      4.01 o 
  -6   6   8     1086.19     1020.83     13.12 o 
  -5   6   8      798.10      812.70     10.85 o 
  -4   6   8       14.09        9.11      2.45 o 
  -3   6   8     1889.48     1815.51     16.00 o 
  -2   6   8      974.42     1059.26      8.40 o 
  -1   6   8      148.53      162.92      3.43 o 
   0   6   8     1163.51     1223.85      9.12 o 
   1   6   8       14.24       15.85      2.07 o 
   2   6   8       68.98       43.10      3.49 o 
   3   6   8      227.22      233.28      8.49 o 
   4   6   8      187.07      172.71      9.08 o 
   5   6   8      995.52     1004.76     21.52 o 
  -9   7   8      120.26      152.12     19.64 o 
  -8   7   8      503.37      526.60     13.41 o 
  -7   7   8       37.45       48.99      4.93 o 
  -6   7   8     1551.04     1434.15     16.58 o 
  -5   7   8      154.46      165.19      5.15 o 
  -3   7   8      188.18      196.67     10.45 o 
  -2   7   8     1370.37     1361.21     10.16 o 
  -1   7   8     1959.83     1888.78     14.11 o 
   0   7   8     1094.05     1189.07      9.33 o 
   1   7   8     3610.25     3598.45     24.94 o 
   2   7   8       69.58       48.25      2.66 o 
   3   7   8      771.13      834.74     16.94 o 
   4   7   8       88.43       95.91      7.15 o 
   5   7   8        6.24        3.03      3.87 o 
  -9   8   8      131.71      152.05     19.35 o 
  -8   8   8       16.65       17.63      3.94 o 
  -7   8   8       54.42       59.21      4.70 o 
  -6   8   8      438.23      414.57      7.79 o 
  -5   8   8        9.84       15.53      2.57 o 
  -4   8   8     1660.19     1704.10     21.15 o 
  -3   8   8       39.27       35.74      2.37 o 
  -2   8   8       41.44       52.43      1.88 o 
  -1   8   8     1115.14     1082.19      9.25 o 
   0   8   8      104.16      116.72      2.61 o 
   1   8   8       15.07       22.86      1.88 o 
   2   8   8       28.23       29.15      1.95 o 
   3   8   8      670.52      685.08     15.24 o 
   4   8   8        1.90        2.10      3.52 o 
   5   8   8      272.63      284.22     16.34 o 
  -9   9   8       52.77       66.70     14.60 o 
  -8   9   8       19.38       12.54      3.77 o 
  -7   9   8      165.35      166.34      6.96 o 
  -6   9   8       20.63       23.13      4.11 o 
  -5   9   8      526.07      516.47      9.19 o 
  -4   9   8      742.12      739.30     10.81 o 
  -3   9   8      172.40      158.94      4.21 o 
  -2   9   8       21.82       27.75      1.53 o 
  -1   9   8      532.75      471.22      5.42 o 
   0   9   8       62.89       45.62      1.90 o 
   1   9   8     1083.18     1079.31      9.66 o 
   2   9   8        7.34       10.93      1.63 o 
   3   9   8        0.04        2.00      2.70 o 
   4   9   8      630.95      655.01     16.14 o 
   5   9   8       26.69       32.40      5.51 o 
  -9  10   8      544.87      546.32     32.76 o 
  -8  10   8       10.66       18.95      4.28 o 
  -7  10   8      577.23      576.90     12.20 o 
  -6  10   8       50.76       60.32      4.48 o 
  -5  10   8       34.83       31.74      3.08 o 
  -4  10   8        0.01        1.38      1.67 o 
  -3  10   8      238.75      221.66      4.71 o 
  -2  10   8       83.18       72.72      2.86 o 
  -1  10   8       98.15      117.99      2.79 o 
   0  10   8      830.65      780.75      6.99 o 
   1  10   8     2199.59     2178.87     17.42 o 
   2  10   8       49.44       47.84      2.79 o 
   3  10   8      798.81      817.60     13.22 o 
   4  10   8      185.87      164.46      9.44 o 
   5  10   8      208.64      203.27     19.57 o 
  -9  11   8      482.17      487.28     31.30 o 
  -8  11   8      366.07      351.00     11.40 o 
  -7  11   8        1.89        4.13      2.85 o 
  -6  11   8      922.67      884.48     15.03 o 
  -5  11   8      183.92      183.09      5.62 o 
  -4  11   8     1072.18     1157.91     13.46 o 
  -3  11   8     1268.41     1190.79     11.24 o 
  -2  11   8      714.96      786.16      7.41 o 
  -1  11   8     4617.90     4482.30     28.83 o 
   0  11   8        2.95        1.64      1.45 o 
   1  11   8     1837.88     1705.59     14.50 o 
   2  11   8        1.71        5.03      1.90 o 
   3  11   8      728.37      705.93     13.15 o 
   4  11   8       10.97       15.15      3.70 o 
   5  11   8      147.54      153.66     11.38 o 
  -9  12   8      144.60      177.47     22.18 o 
  -8  12   8      319.62      348.63     11.52 o 
  -7  12   8      552.61      487.44     11.34 o 
  -6  12   8       12.38       19.07      3.14 o 
  -5  12   8     1098.16     1067.16     17.15 o 
  -4  12   8      266.69      287.73      6.07 o 
  -3  12   8     1979.70     1727.43     14.94 o 
  -2  12   8      405.60      406.45      4.87 o 
  -1  12   8     3865.10     3760.94     23.77 o 
   0  12   8        0.02        0.43      2.23 o 
   1  12   8        4.86        3.37      1.64 o 
   2  12   8       64.89       71.36      3.16 o 
   3  12   8      863.42      885.17     15.26 o 
   4  12   8      159.36      162.51      8.07 o 
   5  12   8      196.19      238.06     10.37 o 
  -9  13   8       83.37      103.75     17.75 o 
  -8  13   8      100.32      104.50      7.52 o 
  -7  13   8       47.49       63.00      6.49 o 
  -6  13   8       67.32       81.11      5.29 o 
  -5  13   8       86.56       87.48      5.55 o 
  -4  13   8       63.25       42.08      3.31 o 
  -3  13   8      132.34      126.33      5.83 o 
  -2  13   8      546.16      540.25     11.14 o 
  -1  13   8        2.04        8.43      1.45 o 
   0  13   8       31.19       36.83      2.33 o 
   1  13   8      602.34      634.16      7.98 o 
   2  13   8      253.99      249.03      6.67 o 
   3  13   8        5.52        6.67      3.26 o 
   4  13   8      313.62      325.86     10.12 o 
   5  13   8       72.92       74.82      7.59 o 
  -9  14   8      153.47      174.57     15.44 o 
  -8  14   8       38.97       48.92      5.69 o 
  -7  14   8       88.63       93.07      6.05 o 
  -6  14   8      187.01      168.46      7.09 o 
  -5  14   8       66.02       56.38      4.31 o 
  -4  14   8        2.56       17.57      2.42 o 
  -3  14   8      221.87      212.56      4.73 o 
  -2  14   8     1725.36     1711.60     13.04 o 
  -1  14   8     1992.29     2012.78     13.74 o 
   0  14   8        1.51        0.69      1.60 o 
   1  14   8      114.40      131.36      3.76 o 
   2  14   8      462.87      469.94      7.15 o 
   3  14   8       12.77       12.17      3.45 o 
   4  14   8       73.53       73.56      6.82 o 
   5  14   8        0.39        1.77      4.39 o 
  -8  15   8       29.02       30.84      5.09 o 
  -7  15   8       98.32      113.11      9.30 o 
  -6  15   8      515.27      517.23     11.56 o 
  -5  15   8      577.99      564.10     11.54 o 
  -4  15   8      266.15      222.27      6.17 o 
  -3  15   8      927.31      873.87     10.14 o 
  -2  15   8       25.74       28.08      1.86 o 
  -1  15   8      269.20      261.36      3.88 o 
   0  15   8      660.28      617.93      7.49 o 
   1  15   8       14.79       21.52      2.41 o 
   2  15   8      119.57      130.20      4.44 o 
   3  15   8       15.34       13.92      3.78 o 
   4  15   8      123.68      132.92      8.55 o 
  -8  16   8      269.51      289.02     14.65 o 
  -7  16   8     1396.39     1357.57     24.43 o 
  -6  16   8        0.98        3.07      2.75 o 
  -5  16   8      385.24      384.96      9.49 o 
  -4  16   8      875.42      842.70     12.72 o 
  -3  16   8      628.74      589.83      8.09 o 
  -2  16   8        0.19        1.06      1.37 o 
  -1  16   8       10.32        9.48      1.72 o 
   0  16   8      550.63      540.46      7.04 o 
   1  16   8      219.33      200.57      4.49 o 
   2  16   8      204.22      226.95      5.19 o 
   3  16   8      368.95      408.22     10.83 o 
   4  16   8        0.03       -1.72      3.97 o 
  -8  17   8       55.48       60.76     10.33 o 
  -7  17   8      352.40      404.14     12.49 o 
  -6  17   8       43.29       47.26      4.55 o 
  -5  17   8       20.81       20.86      3.37 o 
  -4  17   8       11.51       19.45      2.70 o 
  -3  17   8      934.09      937.80     10.86 o 
  -2  17   8      636.52      627.93      6.74 o 
  -1  17   8     1845.44     1846.47     14.87 o 
   0  17   8      133.73      116.60      3.74 o 
   1  17   8      179.53      166.42      4.77 o 
   2  17   8       73.04       77.58      3.92 o 
   3  17   8      226.09      217.51      8.38 o 
   4  17   8       17.89       21.76      7.50 o 
  -8  18   8       40.38       42.60     11.29 o 
  -7  18   8        0.73        7.82      4.09 o 
  -6  18   8      216.49      199.29      8.13 o 
  -5  18   8      490.10      463.93      9.72 o 
  -4  18   8      435.11      397.27      7.93 o 
  -3  18   8      324.96      294.04      5.85 o 
  -2  18   8      163.74      164.84      3.53 o 
  -1  18   8      277.70      309.89      5.35 o 
   0  18   8       19.92       13.19      2.17 o 
   1  18   8       21.89       28.87      2.62 o 
   2  18   8       61.43       61.56      3.58 o 
   3  18   8      237.26      250.54      8.93 o 
   4  18   8      485.95      523.00     18.41 o 
  -8  19   8       25.64       32.90      6.92 o 
  -7  19   8      400.23      413.33     12.88 o 
  -6  19   8       58.47       54.64      8.52 o 
  -5  19   8       19.54       35.80      4.20 o 
  -4  19   8        0.00        0.65      2.24 o 
  -3  19   8      200.73      202.94      5.44 o 
  -2  19   8      670.41      667.09      7.15 o 
  -1  19   8       97.76       94.48      3.56 o 
   0  19   8      360.00      352.32      6.37 o 
   1  19   8      166.30      186.22      4.62 o 
   2  19   8       52.48       37.98      3.13 o 
   3  19   8      278.91      280.14      9.54 o 
   4  19   8       39.19       38.26      7.62 o 
  -8  20   8        4.67       11.43      5.64 o 
  -7  20   8      107.14      146.87     12.23 o 
  -6  20   8      269.66      256.33      8.84 o 
  -5  20   8      158.89      163.58      6.67 o 
  -4  20   8       37.80       39.69      3.58 o 
  -3  20   8        9.43        6.11      2.34 o 
  -2  20   8      121.19      126.70      3.85 o 
  -1  20   8        3.00        1.52      2.14 o 
   0  20   8        5.65        4.94      2.41 o 
   1  20   8       45.68       42.54      2.96 o 
   2  20   8        5.04        0.32      2.38 o 
   3  20   8       25.71       22.94      4.93 o 
   4  20   8      232.96      249.21     14.21 o 
  -7  21   8        8.24        7.79      5.00 o 
  -6  21   8        0.15       -0.10      3.17 o 
  -5  21   8        0.91       -1.50      2.85 o 
  -4  21   8      105.47       92.75      4.90 o 
  -3  21   8     1282.67     1277.19     14.96 o 
  -2  21   8       23.60       27.15      4.22 o 
  -1  21   8      341.95      352.19      6.07 o 
   0  21   8      407.75      405.50      7.06 o 
   1  21   8       74.68       75.28      3.86 o 
   2  21   8       81.65       83.33      4.85 o 
   3  21   8      179.49      182.35      9.52 o 
  -7  22   8       12.22       17.10      5.94 o 
  -6  22   8       56.57       52.27      5.33 o 
  -5  22   8      798.08      766.68     13.66 o 
  -4  22   8       90.09       86.06      4.92 o 
  -3  22   8      435.26      423.26      7.97 o 
  -2  22   8       47.78       52.10      3.24 o 
  -1  22   8      364.79      349.40      6.47 o 
   0  22   8      189.59      180.44      5.14 o 
   1  22   8      109.55      115.15      4.50 o 
   2  22   8      100.47      116.36      7.16 o 
   3  22   8        9.11       12.06      5.08 o 
  -7  23   8      374.98      379.40     20.22 o 
  -6  23   8       20.60       17.60      4.18 o 
  -5  23   8       13.55       15.08      3.76 o 
  -4  23   8        5.22        4.54      2.79 o 
  -3  23   8       10.10       16.14      3.24 o 
  -2  23   8       26.09       21.16      2.67 o 
  -1  23   8      456.37      462.22      7.49 o 
   0  23   8      328.37      323.50      8.31 o 
   1  23   8      162.42      165.50      5.25 o 
   2  23   8       56.98       57.39      4.91 o 
   3  23   8      165.30      164.41      9.75 o 
  -6  24   8       22.34       16.99      4.43 o 
  -5  24   8      725.95      740.13     18.42 o 
  -4  24   8       63.87       77.87      5.28 o 
  -3  24   8       23.23       21.88      3.61 o 
  -2  24   8      332.37      352.40      6.68 o 
  -1  24   8      165.56      157.48      4.98 o 
   0  24   8      422.80      432.67      8.92 o 
   1  24   8       36.75       40.64      3.43 o 
   2  24   8       96.61       99.20      5.96 o 
   3  24   8       12.77       14.86      5.75 o 
  -6  25   8       26.60       23.14      6.80 o 
  -5  25   8       30.73       28.62      4.52 o 
  -4  25   8       73.42       84.74      5.62 o 
  -3  25   8      114.77      116.09      6.21 o 
  -2  25   8      145.69      142.06      4.91 o 
  -1  25   8       27.39       24.27      3.05 o 
   0  25   8       73.44       74.81      4.35 o 
   1  25   8        0.09       -0.91      2.66 o 
   2  25   8       74.61       66.62      5.77 o 
  -6  26   8        8.45        0.81      5.16 o 
  -5  26   8       26.06       21.43      4.69 o 
  -4  26   8      461.31      468.65     11.62 o 
  -3  26   8       26.88       26.31      3.78 o 
  -2  26   8        3.36        5.59      2.69 o 
  -1  26   8        3.08       -0.65      2.89 o 
   0  26   8       62.81       49.04      3.94 o 
   1  26   8       84.90       73.23      4.76 o 
   2  26   8       23.46       24.18      5.38 o 
  -5  27   8        3.37        2.00      3.85 o 
  -4  27   8       26.34       28.35      4.71 o 
  -3  27   8      213.95      224.48      7.37 o 
  -2  27   8      121.76      122.40      4.92 o 
  -1  27   8      127.28      134.12      5.58 o 
   0  27   8        0.02       -0.05      2.73 o 
   1  27   8       32.45       33.82      4.41 o 
  -5  28   8      842.99      848.58     20.59 o 
  -4  28   8      149.09      147.80      8.13 o 
  -3  28   8      603.50      599.25     11.37 o 
  -2  28   8       34.80       36.43      3.54 o 
  -1  28   8       67.24       64.33      4.74 o 
   0  28   8       62.01       63.24      4.89 o 
   1  28   8        0.04       -2.30      4.38 o 
  -4  29   8      166.58      158.53      9.57 o 
  -3  29   8       57.33       59.23      5.80 o 
  -2  29   8        7.54       12.10      3.38 o 
  -1  29   8      232.60      247.82      7.49 o 
   0  29   8        0.19       -2.27      3.50 o 
  -4  30   8      256.58      264.77     11.75 o 
  -3  30   8        0.19       -0.06      4.06 o 
  -2  30   8      207.06      210.46      9.25 o 
  -1  30   8      442.79      413.81     14.26 o 
   0  30   8       57.48       58.73     10.83 o 
  -2  31   8      317.95      294.10     14.38 o 
  -9   1   9       96.75      124.34     11.27 o 
  -8   1   9      103.73      129.62      5.36 o 
  -7   1   9       41.54       47.34      4.35 o 
  -6   1   9      624.10      608.53     13.72 o 
  -5   1   9        2.83       11.58      7.34 o 
  -4   1   9      469.19      452.50     10.04 o 
  -3   1   9       63.76       60.38      3.33 o 
  -2   1   9       10.91        7.24      1.13 o 
  -1   1   9     1558.40     1626.62     13.75 o 
   0   1   9      284.44      314.43      4.50 o 
   1   1   9     1606.72     1664.78     15.63 o 
   2   1   9      261.54      249.89      4.57 o 
   3   1   9        2.82       10.34      3.27 o 
   4   1   9      121.84      141.86      9.60 o 
   5   1   9      326.01      299.95     16.54 o 
  -9   2   9       18.79       34.06      7.20 o 
  -8   2   9        5.45        8.79      2.48 o 
  -7   2   9      416.27      393.90      8.87 o 
  -6   2   9       68.79       80.62      5.54 o 
  -5   2   9     5245.59     5002.34     56.84 o 
  -4   2   9      166.83      144.80      6.08 o 
  -3   2   9     1025.25      949.92     12.05 o 
  -2   2   9      105.55      103.56      2.79 o 
  -1   2   9     1114.20     1129.16     15.99 o 
   0   2   9        0.01        0.25      1.33 o 
   1   2   9       22.11       20.01      2.21 o 
   2   2   9      104.35      107.32      3.52 o 
   3   2   9      457.86      441.00     11.48 o 
   4   2   9        6.56       10.75      4.36 o 
   5   2   9      365.31      388.83     38.23 o 
  -9   3   9      273.42      250.16     14.26 o 
  -8   3   9       14.70       19.12      2.89 o 
  -7   3   9      831.23      848.29     13.62 o 
  -6   3   9      405.56      380.40      9.06 o 
  -5   3   9        0.40       13.88      3.01 o 
  -4   3   9      473.37      197.51    237.32 o 
  -3   3   9     1189.92     1284.53     20.15 o 
  -2   3   9      371.86      385.46      5.32 o 
  -1   3   9     1034.12     1014.46     19.24 o 
   0   3   9      152.88      188.36      3.63 o 
   1   3   9     1347.35     1290.39     12.91 o 
   2   3   9        7.58       11.24      1.77 o 
   3   3   9     1154.20     1145.79     23.68 o 
   4   3   9       19.10       22.73      5.10 o 
   5   3   9       37.39       60.86      9.56 o 
  -9   4   9        8.89       12.19      8.25 o 
  -8   4   9       72.15       73.81      5.36 o 
  -7   4   9      474.60      433.48      9.29 o 
  -6   4   9      592.43      586.16      9.72 o 
  -5   4   9     1157.60     1102.51     16.23 o 
  -4   4   9       84.82       12.28     17.41 o 
  -3   4   9     1750.63     1684.96     16.34 o 
  -2   4   9        0.00       -0.23      2.20 o 
  -1   4   9      630.85      621.18     10.33 o 
   0   4   9        3.65        6.40      1.37 o 
   1   4   9       74.97       66.84      2.96 o 
   2   4   9       60.24       50.83      2.40 o 
   3   4   9      115.03      103.02      7.92 o 
   4   4   9      436.28      455.58     22.74 o 
   5   4   9        1.94       18.49      6.42 o 
  -9   5   9       87.19      117.78     16.89 o 
  -8   5   9      105.58      111.87     12.86 o 
  -7   5   9       43.80       45.98      4.26 o 
  -6   5   9     1677.27     1534.95     20.07 o 
  -5   5   9        9.99       25.85      4.04 o 
  -4   5   9        5.76        6.28      1.69 o 
  -3   5   9       84.59       80.77      3.79 o 
  -2   5   9      271.84      283.25      4.50 o 
  -1   5   9      998.71      951.10     16.66 o 
   0   5   9      530.46      560.92      6.13 o 
   1   5   9      112.81      107.78      3.21 o 
   2   5   9      446.54      460.54      6.14 o 
   3   5   9       80.38       87.23      6.35 o 
   4   5   9       25.69       25.68      5.45 o 
   5   5   9        2.91       13.44      5.23 o 
  -9   6   9        3.31       -7.07      7.07 o 
  -8   6   9       27.63       30.21      5.10 o 
  -7   6   9        7.92        4.95      3.01 o 
  -6   6   9       28.02       36.23      2.92 o 
  -5   6   9      671.87      653.79      9.80 o 
  -4   6   9      122.58      146.24      4.58 o 
  -3   6   9      335.55      388.56      6.20 o 
  -2   6   9      404.98      404.57      8.62 o 
  -1   6   9      905.28      876.45     15.87 o 
   0   6   9       50.92       51.43      1.99 o 
   1   6   9        4.42        6.58      1.47 o 
   2   6   9       53.49       36.96      2.30 o 
   3   6   9      812.33      796.95     16.66 o 
   4   6   9      382.63      428.37     12.77 o 
   5   6   9      226.03      248.69     12.43 o 
  -9   7   9       32.64       48.36     12.51 o 
  -8   7   9       64.59       56.42      6.40 o 
  -7   7   9      431.89      416.20     11.38 o 
  -6   7   9      139.80      152.53      5.77 o 
  -5   7   9      181.68      198.07      5.27 o 
  -4   7   9      617.89      556.34      8.56 o 
  -3   7   9      541.51      555.18     10.05 o 
  -2   7   9       98.14       94.49      2.59 o 
  -1   7   9     1909.49     1791.38     15.20 o 
   0   7   9        2.59       -1.16      1.16 o 
   1   7   9     1212.41     1177.76     10.01 o 
   2   7   9      715.48      646.18      8.06 o 
   3   7   9      125.65      122.29      6.75 o 
   4   7   9       29.42       34.91      5.12 o 
   5   7   9       20.95       25.86      6.27 o 
  -9   8   9      161.47      197.04     14.45 o 
  -8   8   9      606.05      615.17     17.54 o 
  -7   8   9      654.46      636.59     14.46 o 
  -6   8   9      253.04      258.52      9.13 o 
  -5   8   9      371.05      388.01      7.43 o 
  -4   8   9        8.31        3.91      1.67 o 
  -3   8   9     4012.89     3967.42     32.54 o 
  -2   8   9       48.82       56.39      2.17 o 
  -1   8   9     1766.92     1630.78     12.89 o 
   0   8   9      782.51      775.22      7.76 o 
   1   8   9       64.96       42.70      2.20 o 
   2   8   9      463.68      470.64      7.23 o 
   3   8   9      107.55       99.78      6.02 o 
   4   8   9      120.05      115.99     12.28 o 
   5   8   9       50.70       47.44      6.30 o 
  -9   9   9     1285.90     1315.63     28.65 o 
  -8   9   9        0.51        2.63      3.69 o 
  -7   9   9     1169.80     1092.89     17.78 o 
  -6   9   9      544.80      568.09     10.34 o 
  -5   9   9      671.42      666.36     10.11 o 
  -4   9   9      996.06      889.02     10.64 o 
  -3   9   9      265.19      271.96      5.36 o 
  -2   9   9       71.57       67.96      2.30 o 
  -1   9   9       31.52       30.08      2.11 o 
   0   9   9       63.00       57.41      2.46 o 
   1   9   9      722.67      803.64      8.54 o 
   2   9   9        9.50        6.35      2.16 o 
   3   9   9      467.55      484.45     11.70 o 
   4   9   9       72.29       79.05      6.89 o 
   5   9   9       10.64       20.07      4.97 o 
  -9  10   9        0.58       18.78      5.12 o 
  -8  10   9        4.09        1.73      4.05 o 
  -7  10   9       22.52       39.92      4.54 o 
  -6  10   9      110.52      128.59      6.30 o 
  -5  10   9     2046.81     1872.11     21.71 o 
  -4  10   9       29.47       24.25      2.90 o 
  -3  10   9      137.19      117.63      4.02 o 
  -2  10   9       79.56      100.98      3.07 o 
  -1  10   9      122.16      116.12      2.98 o 
   0  10   9        1.34        3.84      1.56 o 
   1  10   9      321.16      317.25      5.11 o 
   2  10   9      279.77      281.53      5.73 o 
   3  10   9      434.62      439.62      9.69 o 
   4  10   9      745.64      753.14     15.35 o 
   5  10   9       50.87       56.23      7.10 o 
  -9  11   9       49.65       66.06     10.43 o 
  -8  11   9        2.17        8.03      4.41 o 
  -7  11   9      155.73      169.23      7.79 o 
  -6  11   9      307.61      310.77      8.48 o 
  -5  11   9      176.43      172.79      7.52 o 
  -4  11   9       39.47       26.30      2.47 o 
  -3  11   9        0.10       -1.59      1.59 o 
  -2  11   9       81.90       71.70      3.45 o 
  -1  11   9       16.53        9.57      1.64 o 
   0  11   9        0.08       -0.50      1.45 o 
   1  11   9      102.72      108.13      3.49 o 
   2  11   9       10.24        8.10      2.46 o 
   3  11   9       34.17       32.09      3.86 o 
   4  11   9      184.43      199.63      8.93 o 
  -9  12   9        0.49        7.87      6.13 o 
  -8  12   9       95.83      103.35      8.70 o 
  -7  12   9      262.58      229.99      8.51 o 
  -6  12   9      307.59      296.75      9.48 o 
  -5  12   9     1475.54     1484.72     18.62 o 
  -4  12   9       69.52       65.00      3.42 o 
  -3  12   9       58.99       73.22      3.25 o 
  -2  12   9      366.43      352.50      4.58 o 
  -1  12   9     4213.06     4067.31     26.75 o 
   0  12   9      154.78      156.64      4.06 o 
   1  12   9       13.51       11.98      1.94 o 
   2  12   9       26.65       28.07      2.87 o 
   3  12   9      307.75      325.15      9.80 o 
   4  12   9       79.44       99.99      6.81 o 
  -9  13   9      190.04      192.06     15.20 o 
  -8  13   9       23.72       36.28      6.01 o 
  -7  13   9      158.23      168.03      7.92 o 
  -6  13   9        2.19        3.61      2.55 o 
  -5  13   9       62.90       64.05      4.55 o 
  -4  13   9       25.80       28.08      2.68 o 
  -3  13   9        0.33        5.32      1.76 o 
  -2  13   9      131.48      118.69      2.95 o 
  -1  13   9      188.52      217.85      3.92 o 
   0  13   9       16.04       21.93      2.29 o 
   1  13   9      577.95      564.19      7.23 o 
   2  13   9        0.14       -1.99      1.99 o 
   3  13   9      377.01      414.37     11.33 o 
   4  13   9        0.98        3.31      3.79 o 
  -9  14   9       48.33       58.75      9.54 o 
  -8  14   9      132.41      144.52      8.81 o 
  -7  14   9      604.09      546.43     12.52 o 
  -6  14   9      125.02      113.48      6.27 o 
  -5  14   9       12.62       10.69      2.86 o 
  -4  14   9      346.42      318.14      6.34 o 
  -3  14   9     3347.00     3296.12     26.99 o 
  -2  14   9     2024.82     1981.31     14.23 o 
  -1  14   9      418.32      438.16      5.52 o 
   0  14   9       79.80       96.05      3.62 o 
   1  14   9        0.92        1.18      1.91 o 
   2  14   9      197.87      205.35      5.20 o 
   3  14   9      269.84      280.55      8.99 o 
   4  14   9      286.20      289.99     10.09 o 
  -8  15   9      182.63      201.77     12.22 o 
  -7  15   9      316.33      351.56     10.17 o 
  -6  15   9       33.96       25.37      3.73 o 
  -5  15   9        0.07        3.43      2.35 o 
  -4  15   9      877.19      739.96     10.18 o 
  -3  15   9        3.13        4.88      1.81 o 
  -2  15   9       35.32       45.21      2.17 o 
  -1  15   9     1550.48     1549.72     12.47 o 
   0  15   9       41.82       47.78      2.92 o 
   1  15   9     1002.93     1051.86     10.96 o 
   2  15   9        5.19        1.84      2.23 o 
   3  15   9      281.10      295.47      9.35 o 
   4  15   9        0.61        4.77      4.40 o 
  -8  16   9       10.58       18.78      4.55 o 
  -7  16   9        0.52        8.42      3.35 o 
  -6  16   9       12.43       20.89      4.59 o 
  -5  16   9      907.00      834.87     14.85 o 
  -4  16   9       69.24       79.99      4.00 o 
  -3  16   9       56.55       59.24      4.61 o 
  -2  16   9       67.18       76.99      2.63 o 
  -1  16   9      546.80      504.88      6.78 o 
   0  16   9      121.26      119.20      4.03 o 
   1  16   9        4.68        0.54      2.09 o 
   2  16   9       61.22       69.35      3.80 o 
   3  16   9        9.15        6.25      3.73 o 
   4  16   9      158.35      144.25      9.86 o 
  -8  17   9       24.78       37.47      6.52 o 
  -7  17   9       23.80       33.94      5.05 o 
  -6  17   9      160.44      162.32      7.71 o 
  -5  17   9      989.08      904.99     14.06 o 
  -4  17   9      114.41      116.64      5.03 o 
  -3  17   9      343.50      339.38      6.29 o 
  -2  17   9        8.78        7.11      1.84 o 
  -1  17   9      228.33      225.01      4.69 o 
   0  17   9     1102.28     1010.32     11.27 o 
   1  17   9       99.83      107.73      4.06 o 
   2  17   9      372.69      373.07      7.50 o 
   3  17   9       26.17       14.22      4.35 o 
   4  17   9      365.79      374.45     18.02 o 
  -8  18   9        0.31        3.20      5.23 o 
  -7  18   9        0.16        3.03      3.21 o 
  -6  18   9       75.90       85.55      7.89 o 
  -5  18   9      547.27      556.26     10.81 o 
  -4  18   9      110.56      121.01      4.93 o 
  -3  18   9      204.34      217.16      5.22 o 
  -2  18   9       66.97       70.41      2.67 o 
  -1  18   9       63.20       61.76      3.28 o 
   0  18   9       52.62       48.96      3.31 o 
   1  18   9        0.01       -2.16      2.16 o 
   2  18   9       25.02       32.71      5.07 o 
   3  18   9      411.36      426.13     13.08 o 
  -8  19   9        1.07        2.24      4.86 o 
  -7  19   9       92.73       98.67      7.67 o 
  -6  19   9      400.95      341.02      9.91 o 
  -5  19   9        2.21        6.20      2.80 o 
  -4  19   9        8.48       19.15      4.12 o 
  -3  19   9      217.41      233.68      5.53 o 
  -2  19   9       34.12       34.35      3.99 o 
  -1  19   9        2.67        1.76      2.18 o 
   0  19   9      202.44      210.91      5.16 o 
   1  19   9     1487.52     1568.81     18.96 o 
   2  19   9       38.14       29.60      4.29 o 
   3  19   9     1868.14     1981.64     32.31 o 
  -7  20   9       53.21       49.98      7.17 o 
  -6  20   9       56.71       61.00      5.52 o 
  -5  20   9      696.87      623.72     11.89 o 
  -4  20   9        1.53        5.23      2.54 o 
  -3  20   9      357.10      366.21      9.33 o 
  -2  20   9       36.89       39.76      2.60 o 
  -1  20   9     2374.32     2317.55     20.53 o 
   0  20   9        4.75        0.25      2.88 o 
   1  20   9      605.86      635.60      8.90 o 
   2  20   9       26.55       33.58      4.49 o 
   3  20   9        4.09       -2.17      5.46 o 
  -7  21   9       83.27       84.67      8.99 o 
  -6  21   9        9.55       12.88      3.76 o 
  -5  21   9      158.92      141.74      6.65 o 
  -4  21   9       29.42       34.52      3.46 o 
  -3  21   9        7.53        8.69      2.48 o 
  -2  21   9       43.54       38.61      2.55 o 
  -1  21   9      728.13      726.07     10.05 o 
   0  21   9      367.56      392.54      7.05 o 
   1  21   9      374.65      355.59      6.79 o 
   2  21   9      333.49      340.16      8.50 o 
   3  21   9       55.21       68.95      7.43 o 
  -7  22   9        3.54        4.33      5.03 o 
  -6  22   9      458.54      469.39     12.32 o 
  -5  22   9        1.15       -2.45      3.27 o 
  -4  22   9       46.38       48.00      4.08 o 
  -3  22   9      141.11      137.81      5.35 o 
  -2  22   9        8.98        5.95      2.35 o 
  -1  22   9       70.74       75.14      4.02 o 
   0  22   9      670.46      690.41     10.14 o 
   1  22   9       41.20       38.27      3.36 o 
   2  22   9       32.73       28.27      4.23 o 
   3  22   9       12.94        7.30      8.68 o 
  -7  23   9        0.94       -4.30      4.67 o 
  -6  23   9      173.69      166.62      8.49 o 
  -5  23   9       60.13       57.91      4.95 o 
  -4  23   9       53.07       54.93      4.24 o 
  -3  23   9      623.43      639.16     11.99 o 
  -2  23   9      176.76      170.48      5.17 o 
  -1  23   9      191.48      183.08      6.09 o 
   0  23   9      161.09      155.78      6.89 o 
   1  23   9       33.60       34.25      3.26 o 
   2  23   9      601.15      578.55     11.29 o 
  -6  24   9      348.97      324.55     11.82 o 
  -5  24   9       42.90       51.48      4.89 o 
  -4  24   9      178.09      177.68      7.01 o 
  -3  24   9      353.51      384.68     11.37 o 
  -2  24   9       85.00       85.65      4.29 o 
  -1  24   9        0.99       -0.93      2.55 o 
   0  24   9      436.98      464.15      8.45 o 
   1  24   9       26.33       22.98      3.56 o 
   2  24   9        1.57       -4.00      4.00 o 
  -6  25   9      116.23       96.93      7.24 o 
  -5  25   9      204.53      218.39      9.40 o 
  -4  25   9       27.05       38.84      4.03 o 
  -3  25   9       28.83       31.43      3.86 o 
  -2  25   9        0.04       -2.45      2.45 o 
  -1  25   9      223.78      237.20      6.17 o 
   0  25   9      143.90      144.79      5.51 o 
   1  25   9      125.41      145.38      6.73 o 
   2  25   9       57.91       71.34      8.24 o 
  -6  26   9      204.07      202.47     11.05 o 
  -5  26   9        3.85       13.36      4.74 o 
  -4  26   9        7.82        6.47      3.68 o 
  -3  26   9      461.81      473.57     11.47 o 
  -2  26   9        7.42        3.69      2.91 o 
  -1  26   9        0.35       -2.71      2.71 o 
   0  26   9        0.90        2.24      3.08 o 
   1  26   9        0.33       -2.12      5.29 o 
  -5  27   9      660.86      651.05     16.72 o 
  -4  27   9       22.25       11.66      4.52 o 
  -3  27   9      178.15      182.61      7.12 o 
  -2  27   9       58.46       72.47      4.62 o 
  -1  27   9       94.26      100.07      5.38 o 
   0  27   9      147.33      128.42      5.75 o 
   1  27   9      145.32      153.09      8.85 o 
  -5  28   9      121.84      138.19     14.60 o 
  -4  28   9      120.78      130.64     10.04 o 
  -3  28   9        0.10        1.71      3.32 o 
  -2  28   9       97.41      103.25      5.64 o 
  -1  28   9       17.76       10.71      3.67 o 
   0  28   9       14.00       21.68      4.56 o 
  -4  29   9       11.96        4.66      5.01 o 
  -3  29   9       22.15       22.06      4.42 o 
  -2  29   9        6.22        4.43      4.34 o 
  -1  29   9      141.35      124.65      7.85 o 
   0  29   9      185.46      169.14     19.98 o 
  -3  30   9        0.37       -3.08      4.60 o 
  -2  30   9       90.04       75.54     10.80 o 
  -9   0  10      443.58      482.03     19.04 o 
  -8   0  10       98.93       94.05      6.61 o 
  -7   0  10       15.67       13.86      5.66 o 
  -6   0  10     1296.20     1147.54     52.78 o 
  -5   0  10      573.61      554.99     17.27 o 
  -4   0  10      181.08      182.59      7.77 o 
  -3   0  10     2258.24     2312.53     59.19 o 
  -2   0  10      219.38      222.92      5.85 o 
  -1   0  10     1147.66     1116.86     38.71 o 
   0   0  10        6.98        1.92      2.58 o 
   1   0  10       49.33       44.17      6.31 o 
   2   0  10      348.63      315.79     11.06 o 
   3   0  10      210.62      218.78     13.16 o 
   4   0  10      136.43      238.39     19.63 o 
  -9   1  10      310.31      339.28     16.31 o 
  -8   1  10       23.86       33.92      3.45 o 
  -7   1  10      847.09      815.18     14.79 o 
  -6   1  10     1372.29     1287.24     21.86 o 
  -5   1  10     3419.41     3368.56     37.84 o 
  -4   1  10        4.61        0.49      2.42 o 
  -3   1  10      893.55      963.75     14.32 o 
  -2   1  10      266.83      258.77      4.61 o 
  -1   1  10     1454.59     1421.43     18.48 o 
   0   1  10      183.51      162.75      3.58 o 
   1   1  10     1407.10     1383.69     13.89 o 
   2   1  10       58.06       53.41      2.74 o 
   3   1  10      154.49      159.69      8.23 o 
   4   1  10        0.52       16.07      5.66 o 
  -9   2  10       40.78       45.26     10.79 o 
  -8   2  10       59.03       68.58      4.43 o 
  -7   2  10       14.78        9.76      3.18 o 
  -6   2  10      378.83      343.89     12.05 o 
  -5   2  10     1513.66     1408.28     19.52 o 
  -4   2  10      105.62       83.11      7.03 o 
  -3   2  10     1045.32     1065.54     15.51 o 
  -2   2  10       62.66       66.59      2.72 o 
  -1   2  10      801.72      746.48      7.50 o 
   0   2  10      791.14      846.37      8.55 o 
   1   2  10      262.12      261.86      5.20 o 
   2   2  10      493.38      462.70      6.64 o 
   3   2  10       60.98       54.53      6.47 o 
   4   2  10      157.16      146.38     10.07 o 
  -9   3  10        0.31        6.50      5.54 o 
  -8   3  10        8.18       11.96      2.96 o 
  -7   3  10      124.23      146.58      6.53 o 
  -6   3  10       11.71        9.73      3.37 o 
  -5   3  10      327.82      316.17      8.12 o 
  -4   3  10        3.52        4.85      2.95 o 
  -3   3  10       25.41       20.25      2.89 o 
  -2   3  10      101.53      113.35      3.58 o 
  -1   3  10       45.41       45.80      2.24 o 
   0   3  10      355.15      343.78      5.06 o 
   1   3  10       20.80       21.18      2.75 o 
   2   3  10        5.63        1.70      2.66 o 
   3   3  10        3.50        8.48      4.11 o 
   4   3  10        2.71       10.07      4.37 o 
  -9   4  10       79.86      101.93      8.35 o 
  -8   4  10       40.11       50.83      4.43 o 
  -7   4  10      180.98      177.24      6.65 o 
  -6   4  10      274.85      222.16      6.61 o 
  -5   4  10       32.97       42.27      4.37 o 
  -4   4  10       47.54       35.27      5.36 o 
  -3   4  10       47.46       70.81      3.66 o 
  -2   4  10      845.94      873.69     10.35 o 
  -1   4  10     1212.39     1177.79     13.00 o 
   0   4  10       61.96       59.03      2.56 o 
   1   4  10      222.36      215.77      4.79 o 
   2   4  10        7.88        6.76      2.17 o 
   3   4  10       72.40       74.37      5.94 o 
   4   4  10       61.11       70.92      7.58 o 
  -9   5  10      458.81      493.79     16.46 o 
  -8   5  10        0.48        5.47      3.43 o 
  -7   5  10      689.64      700.65     12.36 o 
  -6   5  10        0.48        1.44      2.04 o 
  -5   5  10     2064.88     1870.65     24.20 o 
  -4   5  10       39.97       30.43      4.49 o 
  -3   5  10      152.96      195.99      4.97 o 
  -2   5  10       77.92       58.16      2.59 o 
  -1   5  10     1119.19     1136.82     10.95 o 
   0   5  10       31.76       33.29      2.35 o 
   1   5  10     1613.93     1517.47     13.48 o 
   2   5  10       33.02       34.86      3.53 o 
   3   5  10     1110.80     1089.95     20.53 o 
   4   5  10       30.00       44.66      8.42 o 
  -9   6  10       26.12       44.96      5.55 o 
  -8   6  10      489.35      444.63     14.23 o 
  -7   6  10       75.90       63.59      4.61 o 
  -6   6  10      173.42      166.32      6.14 o 
  -5   6  10     1795.54     1703.96     20.71 o 
  -4   6  10      266.18      235.57      6.79 o 
  -3   6  10     6845.82     6723.13     51.53 o 
  -2   6  10     1169.55     1242.60     12.03 o 
  -1   6  10     3916.30     3900.94     29.54 o 
   0   6  10      349.62      341.68      5.47 o 
   1   6  10     1615.27     1517.80     13.53 o 
   2   6  10      726.70      755.10     12.82 o 
   3   6  10       14.74       17.25      4.04 o 
   4   6  10      115.97      131.28     14.31 o 
  -9   7  10      116.46      125.82      9.29 o 
  -8   7  10       89.20       92.67      7.01 o 
  -7   7  10      311.31      322.01      8.42 o 
  -6   7  10        0.80        2.99      2.29 o 
  -5   7  10       12.23        6.92      2.36 o 
  -4   7  10       39.14       58.51      3.52 o 
  -3   7  10       81.88       56.91      3.13 o 
  -2   7  10       76.49       56.37      2.55 o 
  -1   7  10       28.28       26.44      2.30 o 
   0   7  10      758.88      793.45      8.44 o 
   1   7  10      967.52     1000.44      9.63 o 
   2   7  10      243.27      208.15      5.00 o 
   3   7  10      704.48      709.63     13.91 o 
   4   7  10      154.29      167.82     11.10 o 
  -9   8  10        3.20       17.79      4.34 o 
  -8   8  10        1.19        6.68      3.43 o 
  -7   8  10       18.91       25.50      3.67 o 
  -6   8  10       43.43       39.18      3.70 o 
  -5   8  10       31.04       17.62      2.85 o 
  -4   8  10        0.77        0.40      1.65 o 
  -3   8  10      117.49      108.93      3.76 o 
  -2   8  10     2390.95     2379.49     18.38 o 
  -1   8  10      455.53      433.30      5.29 o 
   0   8  10      332.25      322.11      5.66 o 
   1   8  10        0.23        0.63      1.69 o 
   2   8  10      177.74      205.50      4.98 o 
   3   8  10        0.43        0.85      2.75 o 
   4   8  10      114.81      117.95     14.64 o 
  -9   9  10       30.87       37.64      6.07 o 
  -8   9  10       73.17       66.83      7.06 o 
  -7   9  10       31.23       26.87      4.32 o 
  -6   9  10       33.30       18.40      2.93 o 
  -5   9  10        0.18        4.37      2.33 o 
  -4   9  10      118.92       83.14      3.66 o 
  -3   9  10      185.34      196.03      4.60 o 
  -2   9  10      609.30      595.84      6.84 o 
  -1   9  10      418.56      430.98      5.33 o 
   0   9  10      279.62      236.93      4.53 o 
   1   9  10       30.27       21.25      2.56 o 
   2   9  10       11.06       10.50      2.26 o 
   3   9  10      103.34      109.19      5.83 o 
   4   9  10       54.35       57.84      5.49 o 
  -9  10  10       51.27       70.57      9.32 o 
  -8  10  10       10.69       11.40      4.46 o 
  -7  10  10      471.64      470.51     12.72 o 
  -6  10  10      204.94      210.11      6.67 o 
  -5  10  10     1534.41     1519.31     17.67 o 
  -4  10  10     1169.51     1142.79     12.95 o 
  -3  10  10     1732.89     1611.03     15.07 o 
  -2  10  10       12.50        9.56      1.69 o 
  -1  10  10      122.48      124.19      3.16 o 
   0  10  10     1205.08     1184.73     11.31 o 
   1  10  10      304.84      343.52      6.14 o 
   2  10  10      443.43      453.48      7.43 o 
   3  10  10      599.34      543.68     12.86 o 
   4  10  10       59.72       59.73      6.68 o 
  -9  11  10      279.73      272.91     23.28 o 
  -8  11  10       19.19       23.41      4.41 o 
  -7  11  10     1024.29     1034.74     19.99 o 
  -6  11  10       54.29       48.74      4.42 o 
  -5  11  10      570.40      598.92      9.91 o 
  -4  11  10      199.97      178.44      6.49 o 
  -3  11  10       56.01       52.44      3.12 o 
  -2  11  10      588.57      582.58      6.59 o 
  -1  11  10     1452.54     1438.68     11.64 o 
   0  11  10      121.36      120.89      6.33 o 
   1  11  10      174.99      177.69      4.49 o 
   2  11  10       34.81       35.82      3.85 o 
   3  11  10      735.75      735.08     13.26 o 
   4  11  10      125.35      131.04      9.06 o 
  -9  12  10       85.83      127.16     12.68 o 
  -8  12  10       70.42       81.94      8.02 o 
  -7  12  10       22.22       37.61      5.09 o 
  -6  12  10       15.33       18.64      3.30 o 
  -5  12  10      799.19      766.16     11.49 o 
  -4  12  10      354.09      302.36      6.69 o 
  -3  12  10      797.85      788.48     10.14 o 
  -2  12  10      201.41      181.24      3.64 o 
  -1  12  10      288.31      274.20      4.40 o 
   0  12  10        5.24        1.39      1.82 o 
   1  12  10      135.43      129.96      4.16 o 
   2  12  10      114.71      139.24      9.71 o 
   3  12  10       22.83       15.13      4.14 o 
   4  12  10        4.83        7.43      5.08 o 
  -9  13  10       87.77       95.13     14.33 o 
  -8  13  10       71.15       81.94      8.07 o 
  -7  13  10      489.05      485.46     15.79 o 
  -6  13  10      216.81      212.97      7.38 o 
  -5  13  10      101.47      114.25      5.07 o 
  -4  13  10      201.77      219.17      5.90 o 
  -3  13  10      266.43      267.30      5.85 o 
  -2  13  10     1236.94     1217.01     10.41 o 
  -1  13  10       30.54       27.45      2.16 o 
   0  13  10       99.82      103.24      4.08 o 
   1  13  10      491.93      502.27      7.37 o 
   2  13  10      126.08      116.94      5.72 o 
   3  13  10     1201.02     1205.18     22.08 o 
   4  13  10       96.44       96.37     12.06 o 
  -9  14  10       39.34       38.26     11.15 o 
  -8  14  10       13.67       28.40      5.76 o 
  -7  14  10       61.77       76.33      6.52 o 
  -6  14  10       27.43       30.07      3.89 o 
  -5  14  10      211.23      226.73      6.87 o 
  -4  14  10     1385.68     1334.91     16.17 o 
  -3  14  10        0.03        2.50      1.80 o 
  -2  14  10      192.09      192.69      3.81 o 
  -1  14  10       80.43       78.64      2.99 o 
   0  14  10       99.79       96.61      3.75 o 
   1  14  10       10.33        7.70      2.23 o 
   2  14  10      160.25      140.88      6.85 o 
   3  14  10       34.23       26.98      5.29 o 
   4  14  10       11.47        9.35      7.54 o 
  -8  15  10      102.59      111.59      9.30 o 
  -7  15  10      548.04      579.13     14.83 o 
  -6  15  10      335.37      355.95      9.72 o 
  -5  15  10      142.25      134.71      5.95 o 
  -4  15  10      124.97      112.58      5.20 o 
  -3  15  10      747.40      719.12      9.40 o 
  -2  15  10       88.86       84.77      3.26 o 
  -1  15  10        7.62        7.42      2.06 o 
   0  15  10        0.06       -2.15      2.15 o 
   1  15  10      430.27      433.44      6.92 o 
   2  15  10       21.32       19.69      4.16 o 
   3  15  10      400.31      411.84     12.49 o 
  -8  16  10        0.05        3.86      6.48 o 
  -7  16  10      135.45      147.15      8.71 o 
  -6  16  10       97.32       91.57      5.98 o 
  -5  16  10       88.67       84.08      4.64 o 
  -4  16  10       17.66       17.36      2.71 o 
  -3  16  10     1243.01     1203.61     13.10 o 
  -2  16  10      302.46      285.92      4.63 o 
  -1  16  10        1.09        1.48      2.62 o 
   0  16  10       56.67       56.89      3.99 o 
   1  16  10       71.02       63.96      3.46 o 
   2  16  10      191.41      207.05      8.09 o 
   3  16  10        4.92       10.44      4.80 o 
  -8  17  10        1.54        7.53      5.69 o 
  -7  17  10      416.93      426.05     11.45 o 
  -6  17  10       47.95       59.85      5.21 o 
  -5  17  10      961.53      893.10     13.21 o 
  -4  17  10        1.14        0.09      2.27 o 
  -3  17  10      265.92      266.18      5.82 o 
  -2  17  10       49.84       54.43      2.63 o 
  -1  17  10       83.79       82.80      4.22 o 
   0  17  10      199.28      203.53      5.13 o 
   1  17  10      109.70      106.78      4.25 o 
   2  17  10       34.72       24.23      4.58 o 
   3  17  10        7.47        1.20      5.71 o 
  -8  18  10       29.09       50.95      9.26 o 
  -7  18  10        6.14       13.07      3.72 o 
  -6  18  10       60.79       66.94      5.51 o 
  -5  18  10      350.16      372.86      8.32 o 
  -4  18  10       22.85       25.43      3.93 o 
  -3  18  10      117.78      121.78      5.30 o 
  -2  18  10     1232.51     1213.68     11.29 o 
  -1  18  10      455.63      438.60      7.57 o 
   0  18  10      153.82      173.92      4.93 o 
   1  18  10       53.83       47.03      3.66 o 
   2  18  10       31.92       31.82      4.95 o 
   3  18  10      192.14      175.26     11.78 o 
  -8  19  10       32.61       44.60      9.44 o 
  -7  19  10        3.33        7.49      3.52 o 
  -6  19  10      510.34      517.91     12.51 o 
  -5  19  10       17.84       17.98      3.21 o 
  -4  19  10      142.43      141.47      6.82 o 
  -3  19  10       45.53       46.99      3.37 o 
  -2  19  10      152.55      156.21      5.61 o 
  -1  19  10       68.13       57.64      3.60 o 
   0  19  10       16.32       12.37      2.71 o 
   1  19  10      113.97      113.50      4.45 o 
   2  19  10      134.06      138.76      7.86 o 
   3  19  10      338.64      345.68     12.29 o 
  -7  20  10       36.82       38.65      5.60 o 
  -6  20  10       48.91       56.14      5.41 o 
  -5  20  10        2.91       11.77      3.02 o 
  -4  20  10       50.73       59.13      4.11 o 
  -3  20  10      130.27      117.14      4.71 o 
  -2  20  10      240.27      241.19      4.95 o 
  -1  20  10       46.94       40.37      3.54 o 
   0  20  10       97.82       82.56      4.06 o 
   1  20  10       59.27       47.92      3.51 o 
   2  20  10        6.01        4.94      5.73 o 
   3  20  10      203.61      199.58     20.04 o 
  -7  21  10       72.68       74.86      7.08 o 
  -6  21  10        0.45        0.59      3.21 o 
  -5  21  10      224.21      228.21      7.19 o 
  -4  21  10      553.55      554.48     10.39 o 
  -3  21  10        0.19       -0.89      2.30 o 
  -2  21  10       61.69       65.82      3.59 o 
  -1  21  10       11.37        7.91      2.68 o 
   0  21  10       36.80       44.62      3.71 o 
   1  21  10       62.01       62.07      3.71 o 
   2  21  10      138.82      142.46      7.19 o 
  -7  22  10       17.76       22.31      5.12 o 
  -6  22  10       13.38       10.72      4.58 o 
  -5  22  10      220.10      241.10      7.90 o 
  -4  22  10       97.20       89.40      5.03 o 
  -3  22  10      950.81      974.46     14.92 o 
  -2  22  10      115.28      109.04      4.95 o 
  -1  22  10      463.26      445.24      9.78 o 
   0  22  10        2.56        5.22      2.80 o 
   1  22  10       74.78       70.50      3.93 o 
   2  22  10       29.43       30.52      5.36 o 
  -7  23  10       31.36       24.10      6.52 o 
  -6  23  10      115.42      126.98      7.79 o 
  -5  23  10      232.87      255.15      8.26 o 
  -4  23  10      133.45      142.82      6.34 o 
  -3  23  10       15.53       18.65      3.14 o 
  -2  23  10      128.95      142.83      5.22 o 
  -1  23  10      370.32      402.91      7.74 o 
   0  23  10       10.95        9.31      3.05 o 
   1  23  10       45.48       48.54      4.14 o 
   2  23  10       46.22       60.77      8.54 o 
  -6  24  10        0.61       -0.58      3.79 o 
  -5  24  10       59.81       63.07      5.25 o 
  -4  24  10      241.81      262.95      7.87 o 
  -3  24  10       10.10        5.73      3.01 o 
  -2  24  10       38.22       42.14      5.15 o 
  -1  24  10      219.43      229.61      6.16 o 
   0  24  10       63.39       60.31      4.12 o 
   1  24  10        6.56        6.37      3.50 o 
  -6  25  10       13.53       18.79      5.19 o 
  -5  25  10        1.18        1.44      3.52 o 
  -4  25  10       62.25       71.58      7.67 o 
  -3  25  10      196.02      225.90      6.74 o 
  -2  25  10        0.07       -2.56      2.56 o 
  -1  25  10      155.03      151.09      5.52 o 
   0  25  10      357.42      349.47      8.13 o 
   1  25  10       27.88       31.23      4.76 o 
  -5  26  10       49.68       52.36      5.56 o 
  -4  26  10        7.48        6.59      4.13 o 
  -3  26  10       19.15       16.72      3.40 o 
  -2  26  10      394.00      390.35      8.93 o 
  -1  26  10       39.21       44.72      4.12 o 
   0  26  10      220.14      225.16      6.92 o 
   1  26  10        3.95        5.17      6.11 o 
  -5  27  10       80.40       92.45     11.33 o 
  -4  27  10      177.80      168.65      9.69 o 
  -3  27  10       93.79       88.37      5.46 o 
  -2  27  10       22.20       17.69      4.02 o 
  -1  27  10       62.91       61.05      4.73 o 
   0  27  10       52.88       39.24      7.55 o 
  -4  28  10        1.24        1.74      4.66 o 
  -3  28  10       36.77       38.03      4.86 o 
  -2  28  10       17.32       12.20      4.79 o 
  -1  28  10       21.93       20.31      5.96 o 
  -3  29  10        1.92        9.53      6.63 o 
  -2  29  10       47.23       47.75      9.62 o 
  -9   1  11      310.74      332.38      8.57 o 
  -8   1  11       22.91       25.02      3.34 o 
  -7   1  11      111.34      117.18      7.40 o 
  -6   1  11      556.27      479.84     11.94 o 
  -5   1  11      339.27      290.89     10.05 o 
  -4   1  11        4.24        5.68      3.64 o 
  -3   1  11      135.06      110.81      4.71 o 
  -2   1  11     2218.55     2117.82     18.55 o 
  -1   1  11     1532.55     1493.24     12.76 o 
   0   1  11       55.17       54.61      3.17 o 
   1   1  11       63.18       66.50      3.60 o 
   2   1  11        0.04        2.88      2.51 o 
   3   1  11        0.29        9.83      3.37 o 
   4   1  11      608.42      628.57     22.71 o 
  -9   2  11       36.46       45.67      5.02 o 
  -8   2  11       45.54       48.09      4.45 o 
  -7   2  11       13.36       13.38      3.50 o 
  -6   2  11      866.50      875.19     16.88 o 
  -5   2  11      265.82      275.95      8.82 o 
  -4   2  11      137.33      142.68      7.06 o 
  -3   2  11     3035.34     3029.13     38.78 o 
  -2   2  11       46.25       50.16      2.85 o 
  -1   2  11     1664.14     1593.10     14.13 o 
   0   2  11      564.89      548.33      7.57 o 
   1   2  11     1677.57     1572.46     17.50 o 
   2   2  11      522.04      529.05     11.07 o 
   3   2  11        2.70        9.56      3.78 o 
   4   2  11      213.03      250.79     20.94 o 
  -9   3  11      365.62      339.01     16.35 o 
  -8   3  11      190.88      182.13      7.44 o 
  -7   3  11     1955.82     1841.23     25.49 o 
  -6   3  11       86.75       85.88      5.59 o 
  -5   3  11      732.13      696.40     14.37 o 
  -4   3  11     1112.29      984.59     17.28 o 
  -3   3  11      318.56      297.17      7.43 o 
  -2   3  11       15.57        8.43      2.05 o 
  -1   3  11      458.77      437.16      6.07 o 
   0   3  11      259.09      236.86      5.00 o 
   1   3  11       43.42       45.03      3.21 o 
   2   3  11      117.18      118.04      5.52 o 
   3   3  11      351.50      364.51     11.11 o 
   4   3  11        0.56       11.26      5.75 o 
  -9   4  11      520.82      610.73     15.77 o 
  -8   4  11       12.09       13.46      3.22 o 
  -7   4  11      218.32      213.89      7.05 o 
  -6   4  11      411.53      406.92      9.34 o 
  -5   4  11     1081.71     1013.82     18.08 o 
  -4   4  11      137.07      111.57      6.87 o 
  -3   4  11        2.29       -0.33      3.42 o 
  -2   4  11       20.24       14.20      3.23 o 
  -1   4  11      679.19      680.48      7.88 o 
   0   4  11       47.50       42.47      2.58 o 
   1   4  11       22.98       15.01      2.38 o 
   2   4  11      315.68      309.26      8.36 o 
   3   4  11        1.45        2.46      5.16 o 
   4   4  11      240.07      267.95     12.51 o 
  -9   5  11       33.37       46.32      5.74 o 
  -8   5  11       26.03       24.12      3.88 o 
  -7   5  11       83.13       92.56      6.79 o 
  -6   5  11      440.83      402.37      9.92 o 
  -5   5  11        0.15        6.89      3.28 o 
  -4   5  11      484.23      446.49     10.92 o 
  -3   5  11      204.81      187.79      6.17 o 
  -2   5  11      153.06      168.19      8.91 o 
  -1   5  11       48.23       50.68      3.78 o 
   0   5  11      140.45      138.11      3.93 o 
   1   5  11       85.60       82.35      3.62 o 
   2   5  11        4.72        4.49      3.41 o 
   3   5  11      102.41      105.36      7.13 o 
   4   5  11       94.90      112.91      9.53 o 
  -9   6  11        0.04       11.93      4.22 o 
  -8   6  11       32.40       33.64      4.90 o 
  -7   6  11        2.24       -1.22      2.34 o 
  -6   6  11      261.93      257.55      7.47 o 
  -5   6  11      111.69       91.42      5.94 o 
  -4   6  11       72.69       80.58      5.68 o 
  -3   6  11       32.85       35.78      4.62 o 
  -2   6  11       51.00       46.60      2.76 o 
  -1   6  11     4755.06     4677.99     35.08 o 
   0   6  11      386.26      375.51      6.28 o 
   1   6  11       46.49       42.82      3.10 o 
   2   6  11       81.26       77.19      5.04 o 
   3   6  11      129.17      140.98      9.23 o 
   4   6  11      312.98      341.96     17.14 o 
  -9   7  11       64.52       71.43      6.75 o 
  -8   7  11       45.76       49.30      5.66 o 
  -7   7  11      181.64      197.76      7.09 o 
  -6   7  11      414.50      446.94      9.72 o 
  -5   7  11     1984.02     1944.91     24.58 o 
  -4   7  11       67.18       58.68      4.04 o 
  -3   7  11       76.34       67.58      4.05 o 
  -2   7  11      220.48      192.07      4.38 o 
  -1   7  11      659.04      585.49      6.81 o 
   0   7  11       98.77       85.76      3.43 o 
   1   7  11      399.62      404.77      8.16 o 
   2   7  11      135.31      124.22      6.05 o 
   3   7  11      126.46      133.82      7.58 o 
   4   7  11        0.06        9.84      9.84 o 
  -9   8  11      237.55      266.74     18.82 o 
  -8   8  11        4.64        1.64      3.41 o 
  -7   8  11        1.26        6.30      2.86 o 
  -6   8  11       18.71       24.22      3.43 o 
  -5   8  11        2.61       11.56      2.79 o 
  -4   8  11      255.47      205.67      6.26 o 
  -3   8  11     2374.23     2433.88     29.49 o 
  -2   8  11     1310.78     1283.29     11.55 o 
  -1   8  11      575.50      611.25      6.87 o 
   0   8  11       10.79       19.93      2.36 o 
   1   8  11      120.14      101.72      4.27 o 
   2   8  11       16.95       22.18      3.91 o 
   3   8  11        1.41       -0.96      4.29 o 
   4   8  11       61.04       69.82     12.57 o 
  -9   9  11       89.23      112.66      9.79 o 
  -8   9  11       34.90       24.36      4.70 o 
  -7   9  11     1089.27     1051.53     18.32 o 
  -6   9  11      114.22      107.89      5.95 o 
  -5   9  11      374.23      405.35      9.04 o 
  -4   9  11     1426.11     1219.69     19.10 o 
  -3   9  11      180.92      168.82      5.18 o 
  -2   9  11      424.04      431.32      5.96 o 
  -1   9  11       81.75       94.10      3.08 o 
   0   9  11      100.27      118.23      3.75 o 
   1   9  11       91.15       95.96      4.18 o 
   2   9  11       28.14       28.48      5.55 o 
   3   9  11      323.68      342.11     10.79 o 
   4   9  11       24.93       17.24     20.26 o 
  -9  10  11      147.40      158.37     11.48 o 
  -8  10  11       13.35       14.78      3.72 o 
  -7  10  11       44.26       59.94      5.28 o 
  -6  10  11       40.00       40.41      4.39 o 
  -5  10  11      917.60      831.93     18.06 o 
  -4  10  11        5.04        2.23      2.26 o 
  -3  10  11       94.01       87.80      4.27 o 
  -2  10  11      249.05      240.21      5.50 o 
  -1  10  11      408.15      399.49      5.91 o 
   0  10  11        5.92       10.53      2.09 o 
   1  10  11      282.96      290.72      6.29 o 
   2  10  11       18.78        8.16      3.82 o 
   3  10  11       10.26        6.27      4.26 o 
   4  10  11      151.73      192.26     15.38 o 
  -9  11  11       53.56       64.45      7.90 o 
  -8  11  11       70.68       95.26      7.24 o 
  -7  11  11       60.24       76.11      5.80 o 
  -6  11  11       50.25       52.20      4.34 o 
  -5  11  11      532.09      462.30      9.76 o 
  -4  11  11        8.15        5.50      2.45 o 
  -3  11  11        0.10        2.44      1.89 o 
  -2  11  11      212.42      200.03      4.54 o 
  -1  11  11        9.24        5.55      1.95 o 
   0  11  11      544.79      529.21      7.53 o 
   1  11  11        6.51        5.92      2.55 o 
   2  11  11      726.82      755.08     16.01 o 
   3  11  11      245.29      236.97      9.61 o 
  -9  12  11       25.09       37.33      6.87 o 
  -8  12  11       75.61      105.68      6.94 o 
  -7  12  11      234.70      249.60      8.76 o 
  -6  12  11      178.85      153.68      7.47 o 
  -5  12  11      918.31      880.52     20.07 o 
  -4  12  11        3.76       -2.01      2.01 o 
  -3  12  11      251.89      267.02      6.51 o 
  -2  12  11       95.40      107.26      3.30 o 
  -1  12  11       20.02       17.96      2.22 o 
   0  12  11       57.67       43.10      3.00 o 
   1  12  11       68.66       59.97      3.51 o 
   2  12  11      171.87      162.98      7.25 o 
   3  12  11      948.49      913.05     18.69 o 
  -9  13  11        9.05       13.70      5.55 o 
  -8  13  11       10.81       11.77      3.62 o 
  -7  13  11      492.86      467.59     13.86 o 
  -6  13  11      116.76      129.40      6.98 o 
  -5  13  11       45.53       61.57      4.56 o 
  -4  13  11       87.36      104.93      4.85 o 
  -3  13  11       52.27       56.23      3.24 o 
  -2  13  11      225.79      243.26      4.46 o 
  -1  13  11        6.30        5.78      2.38 o 
   0  13  11      255.80      251.02      5.42 o 
   1  13  11      457.31      496.00      7.90 o 
   2  13  11       25.51       32.18      6.84 o 
   3  13  11      417.89      450.42     11.62 o 
  -8  14  11        4.82       13.74      3.90 o 
  -7  14  11      159.88      178.79     12.01 o 
  -6  14  11      215.32      216.06      9.81 o 
  -5  14  11      348.38      313.74     11.21 o 
  -4  14  11       19.96       16.94      2.79 o 
  -3  14  11      430.96      422.79      7.04 o 
  -2  14  11       52.78       58.68      2.71 o 
  -1  14  11      573.59      539.77      8.22 o 
   0  14  11      214.95      229.89      5.29 o 
   1  14  11     1043.37     1066.05     12.62 o 
   2  14  11      506.87      563.91     12.37 o 
   3  14  11      709.76      743.74     16.96 o 
  -8  15  11        9.10        7.05      4.72 o 
  -7  15  11      254.28      238.16      8.92 o 
  -6  15  11       29.82       31.40      4.27 o 
  -5  15  11     1058.58      990.68     15.16 o 
  -4  15  11      306.11      303.57      9.95 o 
  -3  15  11      354.06      339.68      6.43 o 
  -2  15  11      317.08      300.82      5.09 o 
  -1  15  11        0.74        0.85      2.20 o 
   0  15  11      244.73      260.53      5.60 o 
   1  15  11      147.66      138.62      4.93 o 
   2  15  11      539.96      580.51     12.73 o 
   3  15  11       97.45      100.76      7.85 o 
  -8  16  11       26.99       44.95      7.68 o 
  -7  16  11        0.57        4.15      3.27 o 
  -6  16  11      221.80      221.75      8.45 o 
  -5  16  11       91.12       80.59      4.65 o 
  -4  16  11       16.95       21.39      3.07 o 
  -3  16  11      146.09      146.91      4.63 o 
  -2  16  11      101.61      107.96      3.59 o 
  -1  16  11       90.27       96.89      4.74 o 
   0  16  11      377.79      383.13      6.81 o 
   1  16  11       39.21       39.02      3.33 o 
   2  16  11       64.62       60.19      5.71 o 
   3  16  11       38.27       32.63      7.77 o 
  -8  17  11        0.33        1.10      5.69 o 
  -7  17  11       38.94       26.65      4.48 o 
  -6  17  11      455.64      462.57     13.42 o 
  -5  17  11      189.74      214.42      7.07 o 
  -4  17  11      102.52      101.02      4.98 o 
  -3  17  11      142.85      149.58      4.97 o 
  -2  17  11        3.56        0.71      1.93 o 
  -1  17  11        0.15       -1.33      2.19 o 
   0  17  11      148.49      164.64      5.06 o 
   1  17  11        0.96       -0.07      2.60 o 
   2  17  11       57.52       43.37      5.92 o 
   3  17  11       33.98       39.81      6.24 o 
  -8  18  11        7.38        9.61      6.63 o 
  -7  18  11       62.34       76.57      6.23 o 
  -6  18  11        0.17        1.44      3.16 o 
  -5  18  11      792.20      777.50     14.55 o 
  -4  18  11        0.61        2.14      2.63 o 
  -3  18  11      265.79      287.13      6.08 o 
  -2  18  11       69.81       62.56      3.10 o 
  -1  18  11      635.77      651.29     10.96 o 
   0  18  11      848.14      854.07     11.60 o 
   1  18  11       25.35       20.30      3.17 o 
   2  18  11      180.68      172.35      8.26 o 
  -8  19  11       47.80       62.33     10.15 o 
  -7  19  11      741.17      696.54     17.57 o 
  -6  19  11       77.83       86.11      6.34 o 
  -5  19  11      237.71      247.44      8.69 o 
  -4  19  11      120.74      122.25      6.04 o 
  -3  19  11      477.10      500.48      7.34 o 
  -2  19  11      134.23      128.50      4.24 o 
  -1  19  11       87.25       83.97      4.30 o 
   0  19  11      441.14      465.42      8.26 o 
   1  19  11      150.30      159.01      5.09 o 
   2  19  11        5.79        0.69      4.39 o 
  -7  20  11       13.09       14.45      5.11 o 
  -6  20  11       20.09       32.24      4.64 o 
  -5  20  11      133.52      131.88      6.56 o 
  -4  20  11      272.21      272.75      7.89 o 
  -3  20  11     1323.74     1346.97     13.34 o 
  -2  20  11        0.26        1.98      2.47 o 
  -1  20  11      373.37      371.88      7.33 o 
   0  20  11        6.53        3.12      2.77 o 
   1  20  11       13.64       13.51      2.92 o 
   2  20  11      169.34      187.77     10.13 o 
  -7  21  11       42.41       44.54      6.09 o 
  -6  21  11       93.49      105.28      6.99 o 
  -5  21  11      419.99      442.05     10.42 o 
  -4  21  11       14.16       21.17      3.59 o 
  -3  21  11      169.61      184.53      5.61 o 
  -2  21  11      681.70      695.72     10.21 o 
  -1  21  11      238.33      250.00      7.12 o 
   0  21  11      181.64      188.64      5.89 o 
   1  21  11      207.14      211.02      6.55 o 
   2  21  11       13.89       11.04      6.49 o 
  -7  22  11        1.14        7.40      4.49 o 
  -6  22  11      135.50      144.60      7.49 o 
  -5  22  11       82.62       94.35      5.89 o 
  -4  22  11      270.27      265.45     10.97 o 
  -3  22  11       36.75       44.12      3.80 o 
  -2  22  11       42.58       53.25      4.03 o 
  -1  22  11      323.80      326.41      7.15 o 
   0  22  11       24.12       17.22      3.16 o 
   1  22  11       39.26       32.81      3.97 o 
  -6  23  11      725.99      718.45     15.93 o 
  -5  23  11       93.48      104.52      6.26 o 
  -4  23  11        8.14       12.28      3.17 o 
  -3  23  11       79.23       85.84      4.77 o 
  -2  23  11      174.79      177.03      6.70 o 
  -1  23  11       86.06       79.70      4.42 o 
   0  23  11      239.58      230.70      6.38 o 
   1  23  11       28.81       29.89      4.35 o 
  -6  24  11      265.33      291.82     13.04 o 
  -5  24  11       39.53       50.68      5.23 o 
  -4  24  11        8.44       17.47      4.24 o 
  -3  24  11      215.13      251.19      7.56 o 
  -2  24  11       53.26       49.48      4.03 o 
  -1  24  11      469.47      473.48      8.64 o 
   0  24  11      194.06      183.19      6.50 o 
   1  24  11       19.53       19.06      5.50 o 
  -6  25  11      521.46      515.04     13.68 o 
  -5  25  11      432.38      461.75     13.11 o 
  -4  25  11      130.87      131.94      7.67 o 
  -3  25  11       28.19       35.52      5.42 o 
  -2  25  11        6.26        1.49      3.40 o 
  -1  25  11      180.40      188.43      6.48 o 
   0  25  11       34.97       46.73      5.42 o 
  -5  26  11       13.59       19.51      4.97 o 
  -4  26  11       20.20       21.13      4.68 o 
  -3  26  11       16.05       24.84      4.86 o 
  -2  26  11       84.22       77.91      5.44 o 
  -1  26  11      508.82      533.28      9.81 o 
   0  26  11        3.80       -1.39      4.29 o 
  -4  27  11       38.22       39.15      5.48 o 
  -3  27  11       15.77       17.90      4.60 o 
  -2  27  11      109.71      103.41      7.89 o 
  -1  27  11      221.20      226.01     12.99 o 
  -3  28  11       72.14       60.03      6.89 o 
  -2  28  11      332.27      340.92     20.45 o 
  -9   0  12       56.47       82.51      7.14 o 
  -8   0  12      354.90      355.21     13.27 o 
  -7   0  12      372.38      433.42     17.21 o 
  -6   0  12      376.39      359.99     25.59 o 
  -5   0  12       89.61       90.14     12.80 o 
  -4   0  12       42.42       52.18     12.31 o 
  -3   0  12     2895.16     2685.57     38.77 o 
  -2   0  12      978.11     1019.77     18.26 o 
  -1   0  12     3327.14     3314.25     34.97 o 
   0   0  12      916.05      889.50     14.74 o 
   1   0  12     1391.21     1360.07     33.87 o 
   2   0  12      362.94      379.17     17.66 o 
   3   0  12      472.03      464.05     23.50 o 
  -9   1  12      149.68      167.19      6.72 o 
  -8   1  12       93.19      100.70      7.85 o 
  -7   1  12      505.46      501.22     13.09 o 
  -6   1  12       44.34       56.76      5.47 o 
  -5   1  12      666.77      656.40     16.79 o 
  -4   1  12       23.29       28.70      5.03 o 
  -3   1  12      226.83      218.58      6.11 o 
  -2   1  12      901.42      871.99     10.28 o 
  -1   1  12      612.93      621.02      7.64 o 
   0   1  12       89.48       92.83      4.00 o 
   1   1  12      412.49      424.12      8.46 o 
   2   1  12      205.12      188.57      8.24 o 
   3   1  12      285.10      266.43     10.87 o 
  -9   2  12       10.85       18.12      3.54 o 
  -8   2  12      154.49      162.17      7.42 o 
  -7   2  12       36.33       23.40      5.46 o 
  -6   2  12      558.38      479.77     12.27 o 
  -5   2  12       69.14       52.04      5.14 o 
  -4   2  12       13.56        9.07      3.94 o 
  -3   2  12        2.88        2.57      2.65 o 
  -2   2  12     1311.26     1279.74     13.74 o 
  -1   2  12      476.49      475.40     10.23 o 
   0   2  12       14.85       12.46      2.48 o 
   1   2  12        0.05       -1.85      2.37 o 
   2   2  12       95.69       77.48      6.00 o 
   3   2  12       26.23       20.88      5.17 o 
  -9   3  12        9.10       10.23      3.76 o 
  -8   3  12        8.57       15.90      3.39 o 
  -7   3  12        3.81       -0.19      3.41 o 
  -6   3  12        2.46        3.40      3.32 o 
  -5   3  12       13.47        7.84      3.46 o 
  -4   3  12       13.75       12.51      5.71 o 
  -3   3  12      375.12      336.96      7.95 o 
  -2   3  12      573.46      545.33      7.84 o 
  -1   3  12        1.21       -0.31      1.83 o 
   0   3  12       20.04       10.53      2.42 o 
   1   3  12        0.35       -2.19      2.19 o 
   2   3  12        1.02        1.28      4.50 o 
   3   3  12       40.00       37.57      7.38 o 
  -9   4  12        6.21       13.30      3.88 o 
  -8   4  12        0.33        7.95      3.22 o 
  -7   4  12        9.20       11.45      3.23 o 
  -6   4  12      148.30      168.66      8.25 o 
  -5   4  12       39.39       32.22      4.54 o 
  -4   4  12        1.44       -3.11      3.11 o 
  -3   4  12      721.19      708.57     11.80 o 
  -2   4  12      524.69      528.08      7.70 o 
  -1   4  12      267.53      258.69      4.95 o 
   0   4  12      195.90      185.90      5.15 o 
   1   4  12       46.77       56.36      3.63 o 
   2   4  12      450.41      456.53     11.78 o 
   3   4  12       88.55       87.75      6.61 o 
  -9   5  12       74.94       82.05      7.91 o 
  -8   5  12       71.94       79.30      6.93 o 
  -7   5  12      714.36      661.27     13.75 o 
  -6   5  12      711.59      660.53     19.21 o 
  -5   5  12      931.76      997.10     18.36 o 
  -4   5  12      437.96      398.41     10.82 o 
  -3   5  12     2224.82     2224.66     31.51 o 
  -2   5  12        1.81        3.22      2.03 o 
  -1   5  12      842.91      817.64      9.10 o 
   0   5  12      853.07      833.48     10.87 o 
   1   5  12        0.10        0.42      2.36 o 
   2   5  12      147.50      137.47      6.53 o 
   3   5  12       87.03       93.37      6.95 o 
  -9   6  12     1105.76     1146.71     23.25 o 
  -8   6  12       83.22       76.01      6.01 o 
  -7   6  12      276.54      308.32      8.60 o 
  -6   6  12      101.70       79.66      5.29 o 
  -5   6  12      443.81      474.42     10.90 o 
  -4   6  12     1126.87     1023.17     18.27 o 
  -3   6  12       20.46       26.54      3.52 o 
  -2   6  12       20.52       12.23      2.30 o 
  -1   6  12      503.01      508.46      7.41 o 
   0   6  12      126.44      134.01      4.74 o 
   1   6  12      245.52      237.25      5.48 o 
   2   6  12        0.65       -4.18      4.18 o 
   3   6  12       16.95       19.56      4.14 o 
  -9   7  12      136.25      123.02      8.58 o 
  -8   7  12        6.56        4.12      3.66 o 
  -7   7  12      568.14      556.50     11.62 o 
  -6   7  12        4.83       10.61      2.89 o 
  -5   7  12     3164.80     3074.17     33.26 o 
  -4   7  12       11.93       11.35      3.22 o 
  -3   7  12      510.35      530.83     10.19 o 
  -2   7  12     1345.43     1274.78     12.34 o 
  -1   7  12        0.05        0.38      2.03 o 
   0   7  12      492.13      489.31      8.13 o 
   1   7  12      137.87      134.40      4.81 o 
   2   7  12      715.46      706.31     13.47 o 
   3   7  12       99.63       88.85      6.08 o 
  -9   8  12       17.11       19.41      7.16 o 
  -8   8  12        9.00       13.99      4.38 o 
  -7   8  12       97.61      117.08      6.28 o 
  -6   8  12       47.48       43.63      4.23 o 
  -5   8  12      222.05      214.32      6.87 o 
  -4   8  12      502.93      462.56      9.50 o 
  -3   8  12      299.86      295.04      6.51 o 
  -2   8  12        0.81        0.50      1.70 o 
  -1   8  12      157.86      157.99      4.45 o 
   0   8  12       20.85       17.87      2.76 o 
   1   8  12       83.46       78.76      3.97 o 
   2   8  12       28.25       31.27      4.74 o 
   3   8  12        5.22        4.48      3.76 o 
  -9   9  12      142.80      141.80     10.77 o 
  -8   9  12       33.11       45.40      5.66 o 
  -7   9  12      310.88      333.42      9.04 o 
  -6   9  12       29.21       38.78      3.99 o 
  -5   9  12      137.40      154.75      6.63 o 
  -4   9  12       40.47       41.57      3.87 o 
  -3   9  12       11.99       16.60      2.65 o 
  -2   9  12       21.06       28.35      2.35 o 
  -1   9  12       24.88       17.71      2.47 o 
   0   9  12       99.49      101.58      4.22 o 
   1   9  12        9.64       11.48      2.84 o 
   2   9  12      314.32      302.29      9.72 o 
   3   9  12       94.23      107.92      7.56 o 
  -9  10  12      279.92      297.25     14.92 o 
  -8  10  12      258.93      256.23     10.17 o 
  -7  10  12       90.47      109.18      6.93 o 
  -6  10  12       65.21       67.54      5.34 o 
  -5  10  12       46.55       48.78      4.25 o 
  -4  10  12      261.45      263.20      7.36 o 
  -3  10  12       15.93       13.31      2.66 o 
  -2  10  12      185.88      200.17      4.50 o 
  -1  10  12      321.82      353.00      6.86 o 
   0  10  12        1.68        2.60      2.37 o 
   1  10  12      124.56      136.33      6.10 o 
   2  10  12      188.02      179.95      9.54 o 
   3  10  12       68.49       75.94      6.84 o 
  -9  11  12      135.65      140.41     10.97 o 
  -8  11  12      143.44      149.47      8.22 o 
  -7  11  12      655.61      612.02     13.78 o 
  -6  11  12       10.83        4.68      2.87 o 
  -5  11  12     2518.06     2299.87     27.02 o 
  -4  11  12      240.60      218.45      7.40 o 
  -3  11  12     2807.66     2786.19     30.94 o 
  -2  11  12      576.67      546.62      7.31 o 
  -1  11  12       32.56       32.77      4.01 o 
   0  11  12      620.76      610.04      8.87 o 
   1  11  12       89.70       86.60      4.33 o 
   2  11  12      413.09      429.41     10.74 o 
   3  11  12        0.06       -0.04      5.96 o 
  -9  12  12      407.53      453.94     17.09 o 
  -8  12  12      170.52      174.88      8.85 o 
  -7  12  12      137.97      152.27      7.94 o 
  -6  12  12       67.04       50.56      4.48 o 
  -5  12  12       12.70       22.00      3.61 o 
  -4  12  12        1.83        2.44      2.55 o 
  -3  12  12      647.71      696.81     10.44 o 
  -2  12  12        0.69        2.07      1.87 o 
  -1  12  12      762.81      765.80     10.78 o 
   0  12  12      235.26      225.77      5.24 o 
   1  12  12      264.27      258.92      6.35 o 
   2  12  12       79.17       91.61      7.89 o 
   3  12  12        2.85        3.43      6.09 o 
  -8  13  12      126.54      135.07      7.93 o 
  -7  13  12      135.55      150.07     11.76 o 
  -6  13  12      206.18      230.46     10.46 o 
  -5  13  12       62.68       64.42      4.82 o 
  -4  13  12       65.90       74.10      4.88 o 
  -3  13  12        6.45        8.38      2.45 o 
  -2  13  12        0.90       -1.87      1.87 o 
  -1  13  12       19.18       18.71      2.97 o 
   0  13  12      861.49      872.24     10.53 o 
   1  13  12      228.45      224.38      8.57 o 
   2  13  12      219.06      194.83      8.27 o 
   3  13  12       23.45       18.71      5.45 o 
  -8  14  12       20.76       21.37      5.00 o 
  -7  14  12       78.75       78.85      6.14 o 
  -6  14  12       23.70       26.53      4.12 o 
  -5  14  12        0.05       -1.65      2.56 o 
  -4  14  12      139.07      137.59      6.31 o 
  -3  14  12      221.86      197.74      5.57 o 
  -2  14  12      563.68      556.39      7.30 o 
  -1  14  12       13.31       13.43      3.16 o 
   0  14  12       19.74       17.02      2.75 o 
   1  14  12        0.46       -2.81      2.81 o 
   2  14  12        1.09        1.39      4.03 o 
  -8  15  12      217.40      214.31     12.85 o 
  -7  15  12      191.60      193.20      9.27 o 
  -6  15  12      168.70      186.27      9.44 o 
  -5  15  12       14.89       10.85      3.28 o 
  -4  15  12      194.97      204.03      6.78 o 
  -3  15  12       31.88       35.31      3.26 o 
  -2  15  12      385.08      398.99      6.24 o 
  -1  15  12       95.75       92.08      4.23 o 
   0  15  12      265.98      274.87      5.93 o 
   1  15  12       13.27       12.23      4.42 o 
   2  15  12      230.36      256.40      9.19 o 
  -8  16  12        1.07        3.42      4.10 o 
  -7  16  12       10.49        7.18      3.46 o 
  -6  16  12       44.10       46.59      6.50 o 
  -5  16  12        9.31       17.02      3.70 o 
  -4  16  12       51.48       40.16      4.07 o 
  -3  16  12      836.09      837.45     11.33 o 
  -2  16  12        1.83        3.25      2.09 o 
  -1  16  12      173.72      162.46      5.23 o 
   0  16  12        0.03       -0.63      2.41 o 
   1  16  12      300.37      284.09      6.80 o 
   2  16  12      116.43      120.45      7.27 o 
  -8  17  12       14.48       23.08      5.06 o 
  -7  17  12        8.57       11.75      3.81 o 
  -6  17  12        6.67        4.71      3.99 o 
  -5  17  12      814.30      819.99     15.76 o 
  -4  17  12       32.15       37.55      4.06 o 
  -3  17  12      455.85      480.94      7.95 o 
  -2  17  12        5.04        8.04      2.42 o 
  -1  17  12        0.55       -0.70      2.50 o 
   0  17  12        0.74       -1.14      2.56 o 
   1  17  12       17.23       11.61      3.14 o 
   2  17  12        4.12        7.57      4.97 o 
  -8  18  12        0.27        1.62      4.15 o 
  -7  18  12      147.97      150.80     14.93 o 
  -6  18  12      141.49      141.95      7.88 o 
  -5  18  12       84.47       90.29      6.37 o 
  -4  18  12      182.67      183.93      6.85 o 
  -3  18  12        0.50       -0.63      2.25 o 
  -2  18  12      544.02      550.19     10.98 o 
  -1  18  12      334.27      335.48      7.04 o 
   0  18  12      235.09      227.18      6.11 o 
   1  18  12       34.91       26.08      4.19 o 
   2  18  12       41.71       57.92      7.84 o 
  -7  19  12       65.34       73.39      9.10 o 
  -6  19  12       10.72       18.16      4.03 o 
  -5  19  12       48.03       51.97      5.17 o 
  -4  19  12      350.19      374.94     10.04 o 
  -3  19  12      325.80      360.07      6.84 o 
  -2  19  12       54.89       59.89      4.19 o 
  -1  19  12      444.88      442.15     10.35 o 
   0  19  12        4.65        1.65      2.63 o 
   1  19  12      128.87      128.15      6.27 o 
  -7  20  12        1.93        4.73      4.09 o 
  -6  20  12       28.00       35.39      5.01 o 
  -5  20  12       28.81       29.19      5.29 o 
  -4  20  12      118.54      109.89      8.00 o 
  -3  20  12        5.38        6.42      2.74 o 
  -2  20  12      699.17      657.88     10.68 o 
  -1  20  12        0.10       -2.59      2.59 o 
   0  20  12      104.79       87.25      4.61 o 
   1  20  12        4.08       -2.89      3.28 o 
  -7  21  12      108.47      110.88     10.21 o 
  -6  21  12       80.14       68.97      7.02 o 
  -5  21  12      195.36      204.17      8.99 o 
  -4  21  12      151.91      152.78      7.76 o 
  -3  21  12        9.36        2.70      2.77 o 
  -2  21  12       19.99       21.32      4.41 o 
  -1  21  12       12.71        4.75      2.83 o 
   0  21  12       71.94       72.00      4.48 o 
   1  21  12       70.68       67.38      6.44 o 
  -6  22  12        0.47        2.76      4.02 o 
  -5  22  12       93.72      107.93      7.71 o 
  -4  22  12      179.21      188.34      7.69 o 
  -3  22  12        5.92        5.94      3.15 o 
  -2  22  12        5.77        2.58      2.91 o 
  -1  22  12       17.05       12.15      3.08 o 
   0  22  12        5.49        0.87      3.10 o 
   1  22  12       16.17       11.46      5.47 o 
  -6  23  12       52.77       63.31      7.00 o 
  -5  23  12       71.07       74.73      8.84 o 
  -4  23  12        2.31        3.42      4.20 o 
  -3  23  12      125.22      116.57      6.25 o 
  -2  23  12        1.88       -0.13      2.78 o 
  -1  23  12        0.62       -1.19      2.89 o 
   0  23  12       81.30       95.48      5.26 o 
  -6  24  12      154.15      177.89     10.50 o 
  -5  24  12      109.72      128.35      8.63 o 
  -4  24  12        7.95       -0.86      3.86 o 
  -3  24  12        5.73        5.42      3.82 o 
  -2  24  12     1107.78     1082.21     16.72 o 
  -1  24  12       10.58       11.85      3.90 o 
   0  24  12       11.49        4.47      4.85 o 
  -5  25  12       67.93       75.06      8.56 o 
  -4  25  12        3.92        3.74      4.15 o 
  -3  25  12        0.04       -3.15      3.89 o 
  -2  25  12        3.26        8.49      4.15 o 
  -1  25  12      139.22      120.72      6.94 o 
  -4  26  12        0.46       -2.08      3.92 o 
  -3  26  12        2.67       -0.02      4.34 o 
  -2  26  12       83.64       84.01      8.77 o 
  -3  27  12      122.61      119.28      9.70 o 
  -9   1  13      150.83      187.95      7.80 o 
  -8   1  13       31.58       36.97      4.88 o 
  -7   1  13       11.81       17.22      4.73 o 
  -6   1  13      137.78      136.35      9.51 o 
  -5   1  13     1086.83     1029.15     27.25 o 
  -4   1  13        0.01        3.32      6.55 o 
  -3   1  13       69.08       68.93      4.69 o 
  -2   1  13       16.83       19.29      2.66 o 
  -1   1  13     1498.62     1457.19     14.60 o 
   0   1  13      778.04      769.70      9.91 o 
   1   1  13       24.53       24.17      3.09 o 
   2   1  13       67.96       55.76      5.98 o 
   3   1  13      144.14      113.36     10.53 o 
  -9   2  13     1712.97     1659.60     21.70 o 
  -8   2  13      138.81      143.96     10.60 o 
  -7   2  13      945.44      920.01     26.44 o 
  -6   2  13       19.67       17.45      5.57 o 
  -5   2  13      174.34      175.12      9.54 o 
  -4   2  13     1356.04     1156.82     23.40 o 
  -3   2  13       66.62       57.10      5.46 o 
  -2   2  13     2629.83     2498.36     23.47 o 
  -1   2  13        0.96       -0.71      2.05 o 
   0   2  13      191.98      163.30      4.86 o 
   1   2  13       13.38       11.50      2.87 o 
   2   2  13       53.55       51.89      6.28 o 
   3   2  13       10.91       -3.38      5.52 o 
  -9   3  13        0.67       13.72      3.88 o 
  -8   3  13       59.43       62.81      5.33 o 
  -7   3  13     1013.25      907.74     18.82 o 
  -6   3  13      197.86      200.50      9.23 o 
  -5   3  13      180.58      209.12      9.98 o 
  -4   3  13       65.64       56.71      8.13 o 
  -3   3  13     1329.16     1349.61     18.34 o 
  -2   3  13      509.73      542.38      8.20 o 
  -1   3  13     1203.07     1239.07     12.34 o 
   0   3  13      746.03      764.63     10.64 o 
   1   3  13      367.45      354.76      7.17 o 
   2   3  13      474.44      501.64     12.52 o 
   3   3  13      118.52      116.70      9.08 o 
  -9   4  13       54.71       78.80      7.20 o 
  -8   4  13        0.67        0.18      3.19 o 
  -7   4  13      514.97      515.45     15.99 o 
  -6   4  13        9.47       19.18      4.61 o 
  -5   4  13        4.88        5.64      3.61 o 
  -4   4  13      141.32      117.71      8.45 o 
  -3   4  13      362.29      355.25      8.72 o 
  -2   4  13       92.30       83.55      4.46 o 
  -1   4  13      245.02      241.19      5.98 o 
   0   4  13       36.85       34.57      3.18 o 
   1   4  13      876.10      859.53     11.59 o 
   2   4  13       70.89       74.65      8.21 o 
   3   4  13        3.04       11.98      7.43 o 
  -9   5  13       33.73       47.79      9.90 o 
  -8   5  13       14.27       20.47      4.28 o 
  -7   5  13       25.85       37.96      4.80 o 
  -6   5  13      370.24      362.22     10.96 o 
  -5   5  13      400.57      331.56     10.45 o 
  -4   5  13      207.21      197.84      9.75 o 
  -3   5  13      289.64      284.64      7.82 o 
  -2   5  13      114.80      104.68      4.20 o 
  -1   5  13      131.93      125.85      5.04 o 
   0   5  13        1.28       -2.44      2.44 o 
   1   5  13      141.63      143.30      5.09 o 
   2   5  13       63.25       63.75      7.52 o 
   3   5  13        0.99       -4.47      4.47 o 
  -9   6  13       38.87       51.55      7.24 o 
  -8   6  13      236.53      250.47      9.21 o 
  -7   6  13      326.92      367.97      9.65 o 
  -6   6  13      414.64      398.23      9.70 o 
  -5   6  13      518.18      497.83     11.49 o 
  -4   6  13      122.72      104.44     10.97 o 
  -3   6  13       38.50       44.08      4.20 o 
  -2   6  13      621.23      590.41      8.65 o 
  -1   6  13        3.20       -2.15      2.15 o 
   0   6  13      207.04      202.25      5.63 o 
   1   6  13       54.35       57.18      3.94 o 
   2   6  13      193.98      211.66      8.85 o 
   3   6  13       57.07       56.35      7.25 o 
  -9   7  13       92.10       87.09      8.88 o 
  -8   7  13       60.17       62.72      6.45 o 
  -7   7  13       63.95       66.97      5.27 o 
  -6   7  13      161.58      150.28      6.96 o 
  -5   7  13      316.62      344.56      9.45 o 
  -4   7  13        0.42        1.41      3.18 o 
  -3   7  13      184.65      196.39      6.40 o 
  -2   7  13     2192.01     2200.88     21.05 o 
  -1   7  13       51.65       54.80      3.27 o 
   0   7  13       25.50       26.05      3.32 o 
   1   7  13        0.51       -1.46      2.69 o 
   2   7  13      187.35      186.06      8.56 o 
   3   7  13      151.31      150.38     10.07 o 
  -9   8  13      183.55      194.00     12.58 o 
  -8   8  13        1.34        9.57      5.17 o 
  -7   8  13      745.69      775.42     14.17 o 
  -6   8  13        0.68        5.20      2.94 o 
  -5   8  13       18.34        9.98      3.16 o 
  -4   8  13      100.22       90.47      5.65 o 
  -3   8  13      392.73      387.05      7.74 o 
  -2   8  13      135.35      142.45      4.26 o 
  -1   8  13       42.54       31.10      3.23 o 
   0   8  13        6.89        4.75      2.68 o 
   1   8  13      621.56      611.47     11.86 o 
   2   8  13       89.30       93.64      6.79 o 
   3   8  13      797.46      816.30     20.33 o 
  -9   9  13       30.99       57.13      7.72 o 
  -8   9  13       19.92       21.20      4.19 o 
  -7   9  13       17.98       17.35      3.56 o 
  -6   9  13      396.25      408.12      9.90 o 
  -5   9  13      484.66      428.35      9.80 o 
  -4   9  13      117.89      102.32      5.61 o 
  -3   9  13      321.10      331.78      7.20 o 
  -2   9  13       62.19       59.95      4.20 o 
  -1   9  13      339.43      336.40      7.32 o 
   0   9  13      120.82      126.71      5.30 o 
   1   9  13       11.50        4.40      3.10 o 
   2   9  13      400.27      437.72     12.14 o 
  -9  10  13       66.27       74.71      8.73 o 
  -8  10  13       49.85       59.72      5.53 o 
  -7  10  13        6.85        5.02      3.16 o 
  -6  10  13      927.89      817.95     14.34 o 
  -5  10  13       13.45       12.90      3.31 o 
  -4  10  13      127.07      136.81      6.33 o 
  -3  10  13       97.51      100.50      4.75 o 
  -2  10  13      338.92      315.68      5.72 o 
  -1  10  13     1013.44      981.46     16.49 o 
   0  10  13      438.04      427.89      8.50 o 
   1  10  13        5.69        2.57      3.59 o 
   2  10  13      320.20      312.68     10.50 o 
  -9  11  13        0.58       10.42      5.56 o 
  -8  11  13        4.06        6.43      3.55 o 
  -7  11  13        4.07        8.12      3.59 o 
  -6  11  13        3.59        6.72      3.77 o 
  -5  11  13       41.72       37.61      4.05 o 
  -4  11  13      300.58      312.41     10.98 o 
  -3  11  13        0.21        0.08      2.30 o 
  -2  11  13        0.78        1.90      2.46 o 
  -1  11  13      235.76      225.97      7.58 o 
   0  11  13      278.59      281.62      9.33 o 
   1  11  13        5.73        2.69      3.80 o 
   2  11  13        3.59        3.01      4.65 o 
  -8  12  13        1.81        8.60      4.11 o 
  -7  12  13        9.40        6.80      3.35 o 
  -6  12  13      911.15      892.49     15.21 o 
  -5  12  13       30.69       30.28      3.83 o 
  -4  12  13       22.43       26.94      4.31 o 
  -3  12  13        4.37       15.24      7.23 o 
  -2  12  13        1.40        3.01      2.37 o 
  -1  12  13     1028.91     1030.08     16.65 o 
   0  12  13      307.77      268.26      6.99 o 
   1  12  13       14.84        9.29      3.49 o 
   2  12  13      352.22      337.82     11.00 o 
  -8  13  13       97.74      106.04      8.32 o 
  -7  13  13       31.75       37.45      4.77 o 
  -6  13  13       16.90       17.27      3.70 o 
  -5  13  13      716.99      741.85     13.40 o 
  -4  13  13      111.70      103.79      5.71 o 
  -3  13  13      731.78      764.56     14.04 o 
  -2  13  13       43.16       27.59      2.95 o 
  -1  13  13        0.92        1.82      2.73 o 
   0  13  13      603.31      617.64     10.48 o 
   1  13  13       48.91       68.96      8.18 o 
   2  13  13       14.31        8.29      5.90 o 
  -8  14  13       15.22       16.37      4.61 o 
  -7  14  13      214.05      239.27      9.20 o 
  -6  14  13        4.61        1.28      3.03 o 
  -5  14  13      462.50      470.16     16.56 o 
  -4  14  13      911.58      926.39     14.88 o 
  -3  14  13      265.03      283.34      7.52 o 
  -2  14  13       47.88       47.96      3.90 o 
  -1  14  13       42.79       42.62      3.87 o 
   0  14  13       55.03       56.72      4.30 o 
   1  14  13       42.46       47.73      3.94 o 
   2  14  13        1.07       -1.20      4.66 o 
  -8  15  13       24.81       19.49      4.86 o 
  -7  15  13       84.75       91.82      6.72 o 
  -6  15  13       31.10       43.48      5.03 o 
  -5  15  13      598.38      601.00     12.07 o 
  -4  15  13      285.84      295.29      8.22 o 
  -3  15  13      240.35      258.75      6.84 o 
  -2  15  13       64.69       70.41      4.13 o 
  -1  15  13        0.63       -0.04      2.51 o 
   0  15  13      127.55      143.22      5.93 o 
   1  15  13        4.62       -0.83      3.83 o 
   2  15  13      111.78      130.26     10.30 o 
  -8  16  13        0.58        6.13      4.43 o 
  -7  16  13       29.27       29.63      4.60 o 
  -6  16  13      108.49      101.89      6.99 o 
  -5  16  13       10.28       15.47      3.97 o 
  -4  16  13       47.99       37.83      4.23 o 
  -3  16  13       55.26       60.84      4.26 o 
  -2  16  13      435.43      431.67      8.22 o 
  -1  16  13      215.63      234.89      6.30 o 
   0  16  13      165.30      146.47      5.98 o 
   1  16  13        7.62        6.77      3.63 o 
  -8  17  13        6.31       10.07      4.60 o 
  -7  17  13      100.58      105.39      8.34 o 
  -6  17  13      261.71      271.62      9.51 o 
  -5  17  13      150.38      161.94      8.11 o 
  -4  17  13      120.95      123.03      6.41 o 
  -3  17  13       10.76       14.33      3.11 o 
  -2  17  13      405.01      403.67     12.82 o 
  -1  17  13       20.08       22.39      3.28 o 
   0  17  13      462.44      481.81      9.19 o 
   1  17  13        1.06       -3.33      3.57 o 
  -7  18  13      176.89      196.85     10.83 o 
  -6  18  13     1126.39     1156.36     20.46 o 
  -5  18  13        3.72        7.41      3.61 o 
  -4  18  13      332.37      360.61     11.97 o 
  -3  18  13        0.00        0.65      2.78 o 
  -2  18  13       37.99       44.83      4.05 o 
  -1  18  13       72.69       81.74      4.57 o 
   0  18  13       43.23       51.59      3.98 o 
   1  18  13      125.99      115.71      6.68 o 
  -7  19  13       58.07       62.76      6.94 o 
  -6  19  13      116.75      138.03      8.09 o 
  -5  19  13      170.55      200.42     11.64 o 
  -4  19  13       97.66       90.01      5.81 o 
  -3  19  13      228.71      256.10      8.48 o 
  -2  19  13       46.22       48.53      4.14 o 
  -1  19  13      292.24      306.80      7.88 o 
   0  19  13      759.99      794.06     12.97 o 
   1  19  13        3.57       -4.75      8.32 o 
  -7  20  13      236.29      241.91     12.17 o 
  -6  20  13        8.54       19.94      5.07 o 
  -5  20  13       95.71      104.85      7.03 o 
  -4  20  13       28.21       42.31      4.90 o 
  -3  20  13        3.63        3.18      3.61 o 
  -2  20  13      276.35      271.06      8.11 o 
  -1  20  13        0.31       -2.65      2.65 o 
   0  20  13       11.96       13.51      3.27 o 
  -6  21  13      226.44      247.25     11.05 o 
  -5  21  13      247.95      273.29      9.53 o 
  -4  21  13       10.65       19.13      4.12 o 
  -3  21  13      134.35      137.66      7.22 o 
  -2  21  13      226.65      243.15      7.32 o 
  -1  21  13       19.87       13.81      3.29 o 
   0  21  13       65.96       77.09      4.97 o 
  -6  22  13       72.03       94.64      8.06 o 
  -5  22  13        4.07       10.45      4.62 o 
  -4  22  13       56.90       62.53      8.61 o 
  -3  22  13      127.34      146.59      8.40 o 
  -2  22  13        2.38        6.58      3.51 o 
  -1  22  13        3.67       -1.98      3.05 o 
   0  22  13      137.16      126.37     13.97 o 
  -6  23  13      215.12      232.04     21.55 o 
  -5  23  13       78.11       96.79      7.87 o 
  -4  23  13      109.86      113.20     10.57 o 
  -3  23  13       14.03       14.09      5.49 o 
  -2  23  13      537.46      524.45     15.64 o 
  -1  23  13      117.14      111.98      6.16 o 
  -5  24  13       90.86       90.31     11.54 o 
  -4  24  13       21.00       23.90      6.14 o 
  -3  24  13       29.75       30.21      5.83 o 
  -2  24  13       46.22       47.25      8.92 o 
  -1  24  13        6.49       -0.39      5.15 o 
  -4  25  13        0.10        1.95      5.80 o 
  -3  25  13      161.39      155.04     10.14 o 
  -2  25  13      186.14      218.01     16.25 o 
  -9   0  14      769.49      778.45     21.35 o 
  -8   0  14      164.21      145.42     12.99 o 
  -7   0  14      507.32      524.88     19.79 o 
  -6   0  14        0.38        9.91      9.49 o 
  -5   0  14      192.77      227.01     21.29 o 
  -4   0  14     1520.62     1423.08     47.45 o 
  -3   0  14      358.23      356.38     14.39 o 
  -2   0  14      281.36      313.09     17.38 o 
  -1   0  14      113.55      114.83      7.17 o 
   0   0  14        0.37        2.51      3.70 o 
   1   0  14       21.34       19.76      4.09 o 
   2   0  14       23.75        8.50      6.61 o 
  -9   1  14        0.26       12.12      4.31 o 
  -8   1  14      125.45      118.42      7.45 o 
  -7   1  14       39.46       45.14      6.88 o 
  -6   1  14      136.70      152.42     19.03 o 
  -5   1  14      332.40      329.70     16.03 o 
  -4   1  14       35.67       38.24      5.78 o 
  -3   1  14      696.56      715.42     12.63 o 
  -2   1  14      249.20      242.73      6.04 o 
  -1   1  14      145.24      148.70      5.53 o 
   0   1  14      389.39      390.71      7.15 o 
   1   1  14       26.04       24.89      3.92 o 
   2   1  14      518.61      506.15     13.35 o 
  -9   2  14        0.06       10.13      5.30 o 
  -8   2  14        6.46       10.47      4.56 o 
  -7   2  14      227.41      206.11     11.46 o 
  -6   2  14       81.22       75.58     11.72 o 
  -5   2  14        0.97        0.80      4.25 o 
  -4   2  14      313.35      269.69     11.24 o 
  -3   2  14      140.05      129.47      6.16 o 
  -2   2  14      700.95      696.08      9.84 o 
  -1   2  14      300.80      294.94      7.08 o 
   0   2  14        2.46        0.77      2.58 o 
   1   2  14        2.39       -1.38      2.66 o 
   2   2  14        0.72        1.87      4.19 o 
  -9   3  14      195.01      195.16     10.66 o 
  -8   3  14       31.28       28.63      4.73 o 
  -7   3  14      181.74      196.84     10.17 o 
  -6   3  14       38.28       40.61      6.66 o 
  -5   3  14       38.45       18.26      7.82 o 
  -4   3  14        0.81       -1.08      4.04 o 
  -3   3  14      171.42      143.04      7.69 o 
  -2   3  14      547.48      574.77      8.82 o 
  -1   3  14       33.29       36.02      3.58 o 
   0   3  14        1.25        6.42      3.22 o 
   1   3  14       17.96       13.42      3.10 o 
   2   3  14        3.35        5.73      4.28 o 
  -9   4  14      245.76      286.71     11.68 o 
  -8   4  14      276.95      273.37      9.69 o 
  -7   4  14      177.13      176.76      9.60 o 
  -6   4  14       92.63       84.66      6.94 o 
  -5   4  14        0.46       -1.23      4.03 o 
  -4   4  14       77.60       66.56      7.07 o 
  -3   4  14        5.25        1.76      3.16 o 
  -2   4  14      520.53      533.94     12.86 o 
  -1   4  14       73.97       59.57      4.14 o 
   0   4  14       13.77       16.45      2.88 o 
   1   4  14       68.51       70.99      4.12 o 
   2   4  14       20.69       18.81      4.87 o 
  -9   5  14       35.08       53.91      7.77 o 
  -8   5  14       30.58       33.51      4.96 o 
  -7   5  14       65.39       71.71      6.01 o 
  -6   5  14      273.64      287.41      9.23 o 
  -5   5  14      296.83      269.92     11.52 o 
  -4   5  14        8.37       10.57      5.44 o 
  -3   5  14     1091.31     1085.65     16.56 o 
  -2   5  14      506.39      507.39      8.35 o 
  -1   5  14      859.79      861.82     12.53 o 
   0   5  14      217.83      220.35      6.11 o 
   1   5  14        3.66        3.95      2.98 o 
   2   5  14      386.12      359.74     18.65 o 
  -9   6  14      214.80      248.97     13.87 o 
  -8   6  14      304.94      360.49     15.62 o 
  -7   6  14      326.88      353.42      9.72 o 
  -6   6  14      324.91      320.19     11.82 o 
  -5   6  14     1359.01     1271.56     22.65 o 
  -4   6  14      500.80      448.58     14.55 o 
  -3   6  14       36.89       33.47      4.20 o 
  -2   6  14       65.89       78.96      4.03 o 
  -1   6  14      429.55      433.71      8.62 o 
   0   6  14      865.91      828.17     12.86 o 
   1   6  14      137.01      136.43      5.43 o 
   2   6  14        2.03       -5.36      5.36 o 
  -9   7  14       63.25       66.72      8.41 o 
  -8   7  14      590.71      563.83     13.74 o 
  -7   7  14       73.04       81.52      5.76 o 
  -6   7  14      472.49      451.79     10.52 o 
  -5   7  14       97.26      113.34      6.82 o 
  -4   7  14        0.33        1.03      2.85 o 
  -3   7  14        1.10        4.58      2.85 o 
  -2   7  14        0.13       -0.32      2.51 o 
  -1   7  14       68.18       85.68      4.69 o 
   0   7  14      182.24      189.47      5.83 o 
   1   7  14       44.37       37.11      4.90 o 
   2   7  14      133.18      146.67     16.91 o 
  -9   8  14        3.72        7.52      5.45 o 
  -8   8  14       60.39       63.36      6.72 o 
  -7   8  14        8.68       11.29      3.51 o 
  -6   8  14       40.80       36.13      4.29 o 
  -5   8  14        7.48        4.68      2.94 o 
  -4   8  14       41.90       43.66      4.77 o 
  -3   8  14       83.92       82.41      4.58 o 
  -2   8  14      462.03      450.85      7.75 o 
  -1   8  14        7.60        6.71      3.03 o 
   0   8  14       50.65       53.39      4.12 o 
   1   8  14        0.16        0.73      2.98 o 
   2   8  14      207.66      206.89     11.09 o 
  -9   9  14       10.87       21.53      6.17 o 
  -8   9  14        9.68       16.19      4.03 o 
  -7   9  14      173.55      151.40      7.47 o 
  -6   9  14       42.57       40.78      4.75 o 
  -5   9  14       69.28       50.69      4.60 o 
  -4   9  14        0.02        1.26      3.00 o 
  -3   9  14      181.18      170.35      6.66 o 
  -2   9  14       23.33       28.94      3.04 o 
  -1   9  14      122.35      123.04      6.15 o 
   0   9  14      297.52      283.60      7.46 o 
   1   9  14        3.57        1.26      3.02 o 
   2   9  14      401.73      421.08     14.39 o 
  -9  10  14       38.82       49.37      9.19 o 
  -8  10  14        2.88        8.57      4.36 o 
  -7  10  14       65.10       56.61      5.17 o 
  -6  10  14       14.05       12.53      3.58 o 
  -5  10  14      429.25      426.57     10.12 o 
  -4  10  14      262.36      247.78      8.38 o 
  -3  10  14       14.84       12.24      4.71 o 
  -2  10  14      274.54      281.89      6.28 o 
  -1  10  14       25.15       26.67      3.28 o 
   0  10  14      125.06      141.45      5.76 o 
   1  10  14        4.43        2.92      3.21 o 
   2  10  14      488.77      555.08     20.85 o 
  -8  11  14      132.32      119.63      8.73 o 
  -7  11  14       80.83       91.68      6.23 o 
  -6  11  14      694.38      646.18     12.94 o 
  -5  11  14      103.89      122.41      6.53 o 
  -4  11  14       17.93       18.73      3.88 o 
  -3  11  14     1323.73     1389.88     16.92 o 
  -2  11  14       14.40       15.88      2.89 o 
  -1  11  14      116.23       97.79      4.95 o 
   0  11  14       85.10       79.32      5.15 o 
   1  11  14      338.39      337.67      8.88 o 
   2  11  14        0.58        6.18     10.09 o 
  -8  12  14      115.84      107.95      8.40 o 
  -7  12  14      369.01      371.55     11.17 o 
  -6  12  14      427.00      410.50     10.37 o 
  -5  12  14      889.04      899.67     15.32 o 
  -4  12  14      302.15      288.66      9.09 o 
  -3  12  14      326.69      347.10      7.86 o 
  -2  12  14      712.97      717.37     10.31 o 
  -1  12  14       12.30        9.66      3.12 o 
   0  12  14      214.57      210.99      7.23 o 
   1  12  14        3.49       -1.98      3.66 o 
  -8  13  14       29.82       41.65      6.11 o 
  -7  13  14      100.93      132.15      8.03 o 
  -6  13  14      240.00      251.88      8.46 o 
  -5  13  14      545.13      497.23     11.11 o 
  -4  13  14      114.14      113.37      7.32 o 
  -3  13  14        3.64        1.78      2.69 o 
  -2  13  14        4.56        3.58      2.96 o 
  -1  13  14      646.11      638.60     10.84 o 
   0  13  14        7.02        8.76      3.53 o 
   1  13  14      130.71      126.92      7.50 o 
  -8  14  14      147.26      160.33      9.94 o 
  -7  14  14        5.41        1.75      3.47 o 
  -6  14  14       57.67       70.45      5.59 o 
  -5  14  14      118.28      139.55      6.94 o 
  -4  14  14        1.35        8.43      3.56 o 
  -3  14  14      225.31      238.74      9.69 o 
  -2  14  14        4.16        0.54      2.66 o 
  -1  14  14        8.47        9.08      3.24 o 
   0  14  14        7.78       18.27      3.92 o 
   1  14  14      121.42      112.29      6.25 o 
  -8  15  14       61.00       67.00      7.17 o 
  -7  15  14       10.51       12.12      4.76 o 
  -6  15  14      115.39      124.46      7.56 o 
  -5  15  14      111.89      124.23      6.78 o 
  -4  15  14       23.42       33.68      4.63 o 
  -3  15  14        1.46        4.18      3.42 o 
  -2  15  14      442.47      430.89      9.67 o 
  -1  15  14       24.56       26.11      3.68 o 
   0  15  14       96.70       88.54      7.66 o 
   1  15  14       43.58       49.09      6.36 o 
  -8  16  14       58.89       70.95      7.36 o 
  -7  16  14      452.25      464.46     14.45 o 
  -6  16  14      316.13      311.00     10.36 o 
  -5  16  14      265.80      264.82      8.54 o 
  -4  16  14      715.75      699.76     13.10 o 
  -3  16  14      438.59      448.86      9.95 o 
  -2  16  14      160.45      172.57      6.83 o 
  -1  16  14        5.27        2.66      3.09 o 
   0  16  14      603.37      577.98     11.52 o 
   1  16  14       41.76       44.07      9.44 o 
  -7  17  14        3.90        8.06      4.66 o 
  -6  17  14      141.02      152.77      8.44 o 
  -5  17  14       76.31       78.05      5.69 o 
  -4  17  14       63.79       70.26      5.43 o 
  -3  17  14      304.14      291.19      9.24 o 
  -2  17  14      222.63      208.03      7.33 o 
  -1  17  14        4.61       -0.82      2.99 o 
   0  17  14       24.95       24.20      4.20 o 
  -7  18  14        1.34        9.67      4.78 o 
  -6  18  14      336.67      375.36     12.93 o 
  -5  18  14      156.66      163.66      8.43 o 
  -4  18  14        5.63       17.26      3.78 o 
  -3  18  14       97.37       96.51      7.41 o 
  -2  18  14      586.02      591.95     13.50 o 
  -1  18  14      206.76      229.23      7.15 o 
   0  18  14       31.50       22.32      4.24 o 
  -7  19  14       50.18       53.52      7.40 o 
  -6  19  14      148.21      166.48     13.75 o 
  -5  19  14       11.92       14.17      4.37 o 
  -4  19  14      201.34      191.83      8.06 o 
  -3  19  14       78.39       75.01      6.64 o 
  -2  19  14      458.39      462.07     10.35 o 
  -1  19  14       19.79       14.15      3.66 o 
   0  19  14      193.41      224.04     15.94 o 
  -6  20  14        9.44       15.55      5.02 o 
  -5  20  14      147.42      150.37      8.15 o 
  -4  20  14        2.63        6.37      4.66 o 
  -3  20  14       37.86       43.10      5.81 o 
  -2  20  14       51.70       64.88      5.10 o 
  -1  20  14       26.06       22.17      3.78 o 
  -6  21  14        4.89        4.77      6.03 o 
  -5  21  14        2.73        5.74      4.35 o 
  -4  21  14        0.20        5.53      4.14 o 
  -3  21  14      134.83      126.28      8.00 o 
  -2  21  14        0.25       -2.34      4.28 o 
  -1  21  14        4.43        0.00      4.10 o 
  -5  22  14      103.45      120.13      9.70 o 
  -4  22  14       69.99       74.29      8.15 o 
  -3  22  14        9.19       13.04      4.83 o 
  -2  22  14        3.73        4.24      4.57 o 
  -1  22  14      100.99       99.25     10.16 o 
  -5  23  14       95.91       89.00     10.60 o 
  -4  23  14      254.66      292.14     19.77 o 
  -3  23  14        0.55       -3.64      4.11 o 
  -2  23  14       22.87       21.15      9.89 o 
  -4  24  14        8.28       17.35      6.00 o 
  -3  24  14      156.77      176.11     13.15 o 
  -9   1  15        6.14       23.18      5.69 o 
  -8   1  15      134.86      130.44      9.47 o 
  -7   1  15      120.17      127.67     12.32 o 
  -6   1  15      354.12      340.19     16.54 o 
  -5   1  15      401.85      379.32     19.93 o 
  -4   1  15      426.18      413.94     14.11 o 
  -3   1  15       74.45       92.71      5.70 o 
  -2   1  15      103.83      109.95      4.57 o 
  -1   1  15       99.56      105.48      5.13 o 
   0   1  15        0.72       -2.65      2.65 o 
   1   1  15        1.92       -1.56      2.68 o 
  -9   2  15       21.64       29.37      7.40 o 
  -8   2  15      130.75      131.70      9.00 o 
  -7   2  15      741.83      740.87     24.81 o 
  -6   2  15      118.89      107.35     11.37 o 
  -5   2  15      103.81      120.13      9.24 o 
  -4   2  15      145.08      154.99     11.36 o 
  -3   2  15       27.72       26.92      4.20 o 
  -2   2  15       56.57       54.88      3.72 o 
  -1   2  15       88.80       97.47      5.06 o 
   0   2  15      403.02      400.82      7.50 o 
   1   2  15       45.22       36.58      4.14 o 
  -9   3  15      389.32      405.79     13.86 o 
  -8   3  15       82.47       83.19      6.82 o 
  -7   3  15       70.21       82.03      8.75 o 
  -6   3  15      164.32      174.14     16.63 o 
  -5   3  15        0.38       -2.83      4.27 o 
  -4   3  15      454.39      433.41     16.97 o 
  -3   3  15      267.09      283.32      8.38 o 
  -2   3  15     1113.48     1094.96     13.34 o 
  -1   3  15       84.66       89.26      4.97 o 
   0   3  15      115.46      110.79      4.63 o 
   1   3  15       98.37       98.07      4.40 o 
  -9   4  15      475.13      473.22     15.06 o 
  -8   4  15       37.08       48.35      5.70 o 
  -7   4  15       57.44       57.48      8.25 o 
  -6   4  15       47.23       39.98      6.64 o 
  -5   4  15      177.28      188.47     11.34 o 
  -4   4  15      238.79      225.25     11.15 o 
  -3   4  15       82.64       76.40      6.53 o 
  -2   4  15     2758.80     2700.68     25.90 o 
  -1   4  15       23.68       19.78      3.55 o 
   0   4  15      550.95      544.68      9.29 o 
   1   4  15        0.04       -3.29      3.83 o 
  -9   5  15        2.35        9.90      5.75 o 
  -8   5  15        0.50       -0.06      3.48 o 
  -7   5  15       10.73       14.12      4.23 o 
  -6   5  15      253.32      216.64      9.86 o 
  -5   5  15      335.03      299.23     12.48 o 
  -4   5  15       42.08       57.11      7.21 o 
  -3   5  15       21.34       26.50      4.16 o 
  -2   5  15       77.53       74.26      4.11 o 
  -1   5  15      331.59      328.16      7.86 o 
   0   5  15       12.17       10.46      3.14 o 
   1   5  15       38.87       34.16      3.76 o 
  -9   6  15        0.81        8.63      8.51 o 
  -8   6  15       49.48       58.07     11.92 o 
  -7   6  15        0.53        3.05      3.35 o 
  -6   6  15      483.26      476.20     11.08 o 
  -5   6  15      212.91      222.07     14.94 o 
  -4   6  15      121.01      124.33      9.45 o 
  -3   6  15       13.47       13.25      4.85 o 
  -2   6  15       43.80       41.66      4.15 o 
  -1   6  15       17.93       15.85      6.32 o 
   0   6  15       31.33       32.06      4.72 o 
   1   6  15      237.93      247.18      6.84 o 
  -9   7  15      340.51      397.05     28.53 o 
  -8   7  15      378.68      346.03     12.69 o 
  -7   7  15      332.92      329.54     12.36 o 
  -6   7  15       53.93       45.37      4.81 o 
  -5   7  15       54.37       53.41      5.12 o 
  -4   7  15       61.67       68.03      5.73 o 
  -3   7  15       14.29       18.61      3.21 o 
  -2   7  15      107.45      115.29      4.75 o 
  -1   7  15       68.85       68.90      4.60 o 
   0   7  15      388.95      392.16     13.05 o 
   1   7  15       25.47       22.54      4.12 o 
  -8   8  15       19.46       22.27      7.40 o 
  -7   8  15     1196.85     1137.70     19.53 o 
  -6   8  15        2.03        1.56      3.14 o 
  -5   8  15      106.33      121.74      7.17 o 
  -4   8  15      681.09      658.89     13.77 o 
  -3   8  15      198.46      210.54      6.42 o 
  -2   8  15      714.40      667.31     10.00 o 
  -1   8  15       55.08       58.97      4.49 o 
   0   8  15      900.99      898.17     14.58 o 
   1   8  15        2.03        0.53      3.53 o 
  -8   9  15        0.08        1.05      3.99 o 
  -7   9  15        8.44       10.96      3.66 o 
  -6   9  15        9.27        5.96      3.41 o 
  -5   9  15       17.48       21.63      4.28 o 
  -4   9  15      352.73      377.73     11.49 o 
  -3   9  15      236.19      257.01      6.97 o 
  -2   9  15        9.32        5.57      2.87 o 
  -1   9  15       62.50       56.17      4.46 o 
   0   9  15       40.15       38.96      4.42 o 
   1   9  15      154.39      144.09      9.38 o 
  -8  10  15       89.43       90.96      8.09 o 
  -7  10  15       92.75      111.21      6.87 o 
  -6  10  15      126.92      154.51      7.67 o 
  -5  10  15      103.31      105.38      6.85 o 
  -4  10  15       58.07       79.48      8.82 o 
  -3  10  15        1.34        4.55      2.79 o 
  -2  10  15      487.20      487.21     10.85 o 
  -1  10  15      531.02      512.64     10.51 o 
   0  10  15      152.31      149.34      6.45 o 
   1  10  15      203.62      185.67      7.49 o 
  -8  11  15        0.19        5.80      4.40 o 
  -7  11  15      177.46      176.07      8.24 o 
  -6  11  15      134.55      122.22      7.09 o 
  -5  11  15       13.15       18.82      4.25 o 
  -4  11  15      660.68      642.69     13.79 o 
  -3  11  15        9.18       10.64      3.34 o 
  -2  11  15       21.63       14.21      3.11 o 
  -1  11  15        2.49        5.39      3.57 o 
   0  11  15      143.23      157.30      6.77 o 
   1  11  15       54.79       49.05      7.43 o 
  -8  12  15      158.04      175.41     10.66 o 
  -7  12  15      208.44      229.50     12.13 o 
  -6  12  15      781.41      794.23     19.04 o 
  -5  12  15       24.41       23.88      4.01 o 
  -4  12  15      179.07      200.97      8.72 o 
  -3  12  15        1.55        0.55      3.42 o 
  -2  12  15      931.63      924.83     13.82 o 
  -1  12  15       27.51       20.25      3.90 o 
   0  12  15      173.75      175.35      7.00 o 
   1  12  15      283.65      297.20     24.52 o 
  -8  13  15      136.57      141.61      9.85 o 
  -7  13  15       12.20       15.54      4.91 o 
  -6  13  15      203.76      237.67      8.84 o 
  -5  13  15       66.12       76.45      5.78 o 
  -4  13  15       60.88       62.00      5.59 o 
  -3  13  15       17.65       23.31      4.36 o 
  -2  13  15       37.49       37.74      4.12 o 
  -1  13  15      270.18      277.87      8.08 o 
   0  13  15      126.35      129.12      6.36 o 
  -8  14  15       32.79       54.70      6.81 o 
  -7  14  15       18.18       15.27      5.96 o 
  -6  14  15       65.10       93.94      6.43 o 
  -5  14  15      250.93      246.99      8.41 o 
  -4  14  15       47.61       40.94      5.09 o 
  -3  14  15        0.68        2.00      3.93 o 
  -2  14  15      110.44      103.25      5.81 o 
  -1  14  15       69.79       61.19      5.00 o 
   0  14  15      128.78      131.26      6.44 o 
  -7  15  15       29.36       42.22      6.35 o 
  -6  15  15      678.89      697.94     14.22 o 
  -5  15  15        7.35       12.06      3.68 o 
  -4  15  15       87.32       98.89      6.71 o 
  -3  15  15        2.73       -0.65      3.82 o 
  -2  15  15       65.90       56.59      4.81 o 
  -1  15  15      263.99      252.93      7.91 o 
   0  15  15       15.76       21.87      4.26 o 
  -7  16  15       35.57       45.92      6.73 o 
  -6  16  15        0.94       12.79      4.22 o 
  -5  16  15       31.16       30.35      4.43 o 
  -4  16  15       32.53       42.99      5.02 o 
  -3  16  15       18.97       18.01      4.47 o 
  -2  16  15      196.64      200.52      7.30 o 
  -1  16  15      129.34      108.21      5.98 o 
   0  16  15      211.84      222.85     28.36 o 
  -7  17  15       67.86       79.53      8.00 o 
  -6  17  15        1.08        6.88      4.73 o 
  -5  17  15       30.10       38.75      4.80 o 
  -4  17  15       72.89       77.90      7.23 o 
  -3  17  15      262.21      277.28     11.74 o 
  -2  17  15       62.01       59.53      4.95 o 
  -1  17  15      566.26      553.99     11.29 o 
  -7  18  15        0.20        8.61      5.09 o 
  -6  18  15      507.12      515.72     15.18 o 
  -5  18  15       82.77       94.37      6.41 o 
  -4  18  15      118.86      120.68      7.42 o 
  -3  18  15       12.14       10.45      4.74 o 
  -2  18  15      171.12      158.61      6.81 o 
  -1  18  15       71.71       75.14      5.49 o 
  -6  19  15       22.99       31.03      6.13 o 
  -5  19  15        0.89        6.43      9.51 o 
  -4  19  15       13.35        7.42      4.84 o 
  -3  19  15      116.42      111.41      7.89 o 
  -2  19  15       35.26       38.19      7.00 o 
  -1  19  15       10.02        4.58      5.88 o 
  -6  20  15       17.69       20.16      5.58 o 
  -5  20  15      158.21      160.87     10.46 o 
  -4  20  15      305.49      360.44     14.98 o 
  -3  20  15       19.71       19.19      5.22 o 
  -2  20  15      263.35      315.39     11.11 o 
  -5  21  15       18.16       20.39      5.45 o 
  -4  21  15      106.77      110.25      8.27 o 
  -3  21  15        4.95        2.42      4.88 o 
  -2  21  15      132.65      167.83     14.64 o 
  -4  22  15       23.02       18.40      7.32 o 
  -3  22  15        1.91       -3.64      4.75 o 
  -9   0  16        4.24       39.21     13.43 o 
  -8   0  16      591.12      673.37     35.45 o 
  -7   0  16       31.68       29.12     12.37 o 
  -6   0  16       42.44       37.30     12.95 o 
  -5   0  16      995.70      893.30     38.23 o 
  -4   0  16       65.97       51.14     14.00 o 
  -3   0  16     1724.20     1740.21     40.88 o 
  -2   0  16      173.83      166.32      8.39 o 
  -1   0  16       62.02       65.19      6.60 o 
   0   0  16      828.78      867.33     19.02 o 
   1   0  16       12.81        9.86     12.72 o 
  -9   1  16      242.70      274.53     15.38 o 
  -8   1  16      314.36      277.77     16.63 o 
  -7   1  16       71.00       67.01     10.69 o 
  -6   1  16      554.80      516.43     21.01 o 
  -5   1  16        2.98        3.87     11.96 o 
  -4   1  16       20.16       18.69      9.03 o 
  -3   1  16      129.99      145.09     10.87 o 
  -2   1  16       11.16        7.90      3.26 o 
  -1   1  16        4.90        2.93      3.32 o 
   0   1  16        8.58        4.88      3.48 o 
   1   1  16       17.88       14.96     12.63 o 
  -9   2  16        0.03        7.45      5.28 o 
  -8   2  16       57.18       42.95      9.67 o 
  -7   2  16      274.45      267.31     16.24 o 
  -6   2  16       59.70       49.18     10.15 o 
  -5   2  16       11.15        8.69      8.04 o 
  -4   2  16        6.38       12.57      7.79 o 
  -3   2  16       69.73       68.78      5.62 o 
  -2   2  16        3.23        2.87      3.66 o 
  -1   2  16       87.97       89.50      5.16 o 
   0   2  16       43.86       39.12      4.31 o 
   1   2  16       15.36       10.15     11.67 o 
  -9   3  16       55.74       84.62     31.04 o 
  -8   3  16       76.98       74.26      8.72 o 
  -7   3  16       34.48       39.00      9.30 o 
  -6   3  16       74.81       64.64     10.35 o 
  -5   3  16      346.01      299.47     13.23 o 
  -4   3  16       97.33      101.76      9.11 o 
  -3   3  16       13.84       16.95      4.07 o 
  -2   3  16        7.42        3.53      3.28 o 
  -1   3  16        2.81        9.99      3.41 o 
   0   3  16      105.19      107.04      6.17 o 
   1   3  16        5.62        7.23     11.64 o 
  -8   4  16       40.19       41.46      6.58 o 
  -7   4  16       65.81       55.26     10.01 o 
  -6   4  16        0.98        1.93      4.43 o 
  -5   4  16      180.91      174.83     11.34 o 
  -4   4  16      102.28      112.84     10.70 o 
  -3   4  16       62.08       57.89      5.38 o 
  -2   4  16      247.04      251.39      6.75 o 
  -1   4  16       73.69       69.99      4.77 o 
   0   4  16       62.42       55.04      4.67 o 
   1   4  16       19.92        0.44     12.05 o 
  -8   5  16       86.14       75.82      7.68 o 
  -7   5  16      264.39      260.81     11.16 o 
  -6   5  16      384.50      332.42     11.83 o 
  -5   5  16        4.53       -1.48      5.06 o 
  -4   5  16      557.79      587.16     17.61 o 
  -3   5  16      241.99      263.34     12.37 o 
  -2   5  16        0.45       -3.01      3.01 o 
  -1   5  16      274.76      261.01      7.42 o 
   0   5  16        0.01       -1.65      3.38 o 
   1   5  16       39.16       31.54     13.63 o 
  -8   6  16        9.37       17.04      6.45 o 
  -7   6  16        5.58        5.37      4.19 o 
  -6   6  16        0.17        2.34      3.42 o 
  -5   6  16      401.62      401.95     12.65 o 
  -4   6  16      249.18      237.40     12.21 o 
  -3   6  16      423.12      450.57     10.86 o 
  -2   6  16      335.94      341.74      8.56 o 
  -1   6  16       20.67       16.49      3.72 o 
   0   6  16      150.90      149.98      6.79 o 
  -8   7  16       87.82       81.75      7.88 o 
  -7   7  16       12.80       15.98      4.27 o 
  -6   7  16      320.97      287.95      9.99 o 
  -5   7  16       36.65       22.69      4.49 o 
  -4   7  16      496.83      488.61     12.27 o 
  -3   7  16       35.15       36.72      4.79 o 
  -2   7  16      365.65      359.23      8.03 o 
  -1   7  16      313.10      310.73      7.93 o 
   0   7  16        8.77        7.24      3.84 o 
  -8   8  16      126.63      136.66      9.54 o 
  -7   8  16       39.39       40.63      6.02 o 
  -6   8  16       19.56       22.80      4.66 o 
  -5   8  16        8.24        6.09      3.65 o 
  -4   8  16        3.60        5.88      3.66 o 
  -3   8  16       71.17       78.42      5.93 o 
  -2   8  16      203.10      191.46      5.88 o 
  -1   8  16        9.29        8.37      4.88 o 
   0   8  16        1.10       -3.45      3.45 o 
  -8   9  16       66.85       67.00      7.61 o 
  -7   9  16       53.01       48.81      5.35 o 
  -6   9  16      221.47      229.52      9.63 o 
  -5   9  16        1.64        2.61      3.52 o 
  -4   9  16      186.96      182.44      8.73 o 
  -3   9  16        1.67       -3.51      3.51 o 
  -2   9  16       47.08       50.57      4.48 o 
  -1   9  16       11.95       18.01      3.95 o 
   0   9  16       29.83       24.78      4.35 o 
  -8  10  16       45.59       50.12      6.65 o 
  -7  10  16      170.83      190.53      9.83 o 
  -6  10  16       73.01       73.62      7.58 o 
  -5  10  16       36.75       47.59      5.60 o 
  -4  10  16      189.46      202.09      8.70 o 
  -3  10  16      148.36      173.34      7.94 o 
  -2  10  16      809.08      812.01     12.99 o 
  -1  10  16      109.20      110.28      5.99 o 
   0  10  16      786.12      821.69     14.17 o 
  -8  11  16        6.85       21.26      5.52 o 
  -7  11  16       15.76       20.10      4.88 o 
  -6  11  16      983.61      992.12     23.86 o 
  -5  11  16      229.95      220.31     11.82 o 
  -4  11  16      890.90      942.98     19.31 o 
  -3  11  16       53.30       54.27      5.59 o 
  -2  11  16       27.83       19.96      3.74 o 
  -1  11  16      143.30      134.50      6.43 o 
   0  11  16       41.78       54.15      6.58 o 
  -8  12  16      138.82      163.27     12.48 o 
  -7  12  16        0.12        4.42      4.03 o 
  -6  12  16      625.49      682.79     14.19 o 
  -5  12  16        0.29        8.14      3.86 o 
  -4  12  16        2.50        8.89      4.06 o 
  -3  12  16        0.02       -0.18      3.95 o 
  -2  12  16      411.81      398.40      9.58 o 
  -1  12  16       57.72       54.99      4.87 o 
   0  12  16       44.48       40.83      9.57 o 
  -7  13  16        2.86        2.22      4.48 o 
  -6  13  16        6.88       19.96      4.36 o 
  -5  13  16      180.24      190.63      9.24 o 
  -4  13  16        2.16        1.67      3.60 o 
  -3  13  16        1.38        0.63      3.88 o 
  -2  13  16      847.89      856.08     15.45 o 
  -1  13  16       10.44       11.71      3.87 o 
  -7  14  16       10.63       12.89      5.13 o 
  -6  14  16       80.86       94.25      7.37 o 
  -5  14  16       16.91       15.98      5.75 o 
  -4  14  16        1.56        3.00      5.20 o 
  -3  14  16      126.92      127.74      7.36 o 
  -2  14  16       52.56       58.31      5.09 o 
  -1  14  16      102.68      104.90      6.00 o 
  -7  15  16      118.24      119.66      9.37 o 
  -6  15  16        8.21       11.60      4.70 o 
  -5  15  16       99.00      108.63      7.42 o 
  -4  15  16      222.94      245.52     10.63 o 
  -3  15  16       41.58       44.40      5.27 o 
  -2  15  16      197.80      226.66     10.39 o 
  -1  15  16       88.29      137.03     33.03 o 
  -7  16  16        0.25        7.82      5.11 o 
  -6  16  16      977.93     1015.37     22.09 o 
  -5  16  16       28.82       39.78      5.41 o 
  -4  16  16       54.13       56.82      6.78 o 
  -3  16  16      160.37      163.87      9.02 o 
  -2  16  16      132.26      139.90      8.48 o 
  -1  16  16       36.55       27.96     18.89 o 
  -6  17  16      283.03      279.55     11.86 o 
  -5  17  16       78.05       74.83      7.24 o 
  -4  17  16      307.41      342.49     12.35 o 
  -3  17  16       10.51        9.21      5.97 o 
  -2  17  16       27.78       30.47      5.74 o 
  -6  18  16       74.75       66.14      7.72 o 
  -5  18  16      178.07      160.51     10.05 o 
  -4  18  16        0.25        5.56      7.40 o 
  -3  18  16       37.57       38.02      6.20 o 
  -2  18  16      117.12      131.88     13.19 o 
  -5  19  16      182.18      221.90     13.27 o 
  -4  19  16      103.53       93.22      9.29 o 
  -3  19  16      303.43      334.65     11.76 o 
  -4  20  16       88.61      104.25     10.02 o 
  -8   1  17       34.20       29.84      9.55 o 
  -7   1  17       13.38       11.91      8.56 o 
  -6   1  17      428.57      390.06     19.23 o 
  -5   1  17       28.86       38.14     10.01 o 
  -4   1  17      410.57      402.07     19.23 o 
  -3   1  17       58.50       62.62      6.64 o 
  -2   1  17      574.95      588.45     10.32 o 
  -1   1  17       26.31       28.34      4.14 o 
   0   1  17        2.62       -4.26      4.67 o 
  -8   2  17      343.95      327.76     18.47 o 
  -7   2  17        2.14       13.66     11.16 o 
  -6   2  17        9.81       16.87      8.56 o 
  -5   2  17       17.78       32.67     10.10 o 
  -4   2  17       25.67       23.67      9.96 o 
  -3   2  17       11.33       13.68      6.48 o 
  -2   2  17      512.04      489.93      9.44 o 
  -1   2  17       11.85        7.91      3.69 o 
   0   2  17     1041.79     1084.44     19.70 o 
  -8   3  17        0.10       10.18      5.78 o 
  -7   3  17      350.87      355.36     18.70 o 
  -6   3  17      125.62      140.46     14.00 o 
  -5   3  17        5.96        4.39      8.77 o 
  -4   3  17      755.79      712.73     19.88 o 
  -3   3  17        0.04       -1.57      4.61 o 
  -2   3  17      423.51      423.02     10.09 o 
  -1   3  17       57.26       54.46      4.74 o 
   0   3  17       94.42       93.43     11.37 o 
  -8   4  17      324.74      327.17     14.95 o 
  -7   4  17       48.35       53.07     10.60 o 
  -6   4  17      138.34      160.79     16.07 o 
  -5   4  17        0.12       -5.24      5.24 o 
  -4   4  17        0.64       17.33      5.91 o 
  -3   4  17        0.07        4.33      4.25 o 
  -2   4  17      292.01      271.31      8.44 o 
  -1   4  17       69.88       65.65      5.13 o 
   0   4  17      100.89       85.06     19.14 o 
  -8   5  17        5.35        8.95      6.31 o 
  -7   5  17        1.90        2.75      5.72 o 
  -6   5  17       91.02       73.90      7.49 o 
  -5   5  17      195.48      206.16     16.70 o 
  -4   5  17      352.06      335.86     14.64 o 
  -3   5  17        0.12        2.48      3.88 o 
  -2   5  17      131.81      125.64      6.87 o 
  -1   5  17      264.34      269.39      7.75 o 
   0   5  17       63.16       76.93     18.52 o 
  -8   6  17        1.45       12.00      5.69 o 
  -7   6  17       29.57       31.99      7.48 o 
  -6   6  17       25.72       29.95      5.20 o 
  -5   6  17        1.69       -1.40      3.93 o 
  -4   6  17        7.66        7.11      3.80 o 
  -3   6  17       14.98       12.33      4.40 o 
  -2   6  17       28.95       23.02      4.42 o 
  -1   6  17       65.56       49.38      4.61 o 
   0   6  17       23.59       32.60     14.24 o 
  -8   7  17      105.21      117.64      9.52 o 
  -7   7  17      313.02      304.97     12.19 o 
  -6   7  17      737.35      768.92     21.69 o 
  -5   7  17      121.22      126.59      7.80 o 
  -4   7  17      288.98      298.27     10.21 o 
  -3   7  17        0.01       -2.76      3.76 o 
  -2   7  17       90.78       98.07     10.04 o 
  -1   7  17        7.80        2.30      3.58 o 
  -8   8  17      232.21      273.83     18.95 o 
  -7   8  17       18.67       15.51      5.40 o 
  -6   8  17      289.93      332.59     11.04 o 
  -5   8  17        9.94       15.43      4.43 o 
  -4   8  17        2.24        4.94      4.16 o 
  -3   8  17        6.96        7.87      4.14 o 
  -2   8  17       73.97       56.90      5.23 o 
  -1   8  17       60.23       51.66      4.86 o 
  -8   9  17       88.10       76.06      8.20 o 
  -7   9  17       23.39       24.60      5.91 o 
  -6   9  17       45.17       52.59      6.17 o 
  -5   9  17      146.43      148.39      8.45 o 
  -4   9  17      321.84      305.49     10.17 o 
  -3   9  17       39.80       50.10      5.56 o 
  -2   9  17     1117.42     1082.37     20.40 o 
  -1   9  17        9.41        6.92      3.98 o 
  -7  10  17      117.97      119.83     15.62 o 
  -6  10  17      221.56      240.49     10.10 o 
  -5  10  17       97.02      103.99      7.42 o 
  -4  10  17        1.58        6.46      4.45 o 
  -3  10  17        0.05        0.41      3.97 o 
  -2  10  17      422.72      391.23     12.17 o 
  -1  10  17      133.30      126.24      7.38 o 
  -7  11  17        5.16        7.19      5.50 o 
  -6  11  17       40.61       37.97      6.36 o 
  -5  11  17       44.19       43.47      5.50 o 
  -4  11  17       46.62       46.01      6.38 o 
  -3  11  17       69.97       76.76      6.30 o 
  -2  11  17        0.60        8.28      5.50 o 
  -1  11  17        0.25       -2.50      5.02 o 
  -7  12  17      194.30      202.01     10.35 o 
  -6  12  17      147.04      158.26     15.48 o 
  -5  12  17       92.18      100.10      7.32 o 
  -4  12  17       43.47       41.32      7.84 o 
  -3  12  17       12.60       23.60      4.93 o 
  -2  12  17      219.58      192.12     12.01 o 
  -1  12  17        0.25       -7.11      7.11 o 
  -7  13  17      255.59      246.75     11.06 o 
  -6  13  17       66.44       70.02      7.43 o 
  -5  13  17       14.65       20.84      4.78 o 
  -4  13  17      144.37      140.85     15.35 o 
  -3  13  17        2.56        1.17      4.55 o 
  -2  13  17      101.08       98.31      8.67 o 
  -6  14  17       17.77       21.06      5.62 o 
  -5  14  17        0.54        3.11      3.81 o 
  -4  14  17       75.66       83.03      7.72 o 
  -3  14  17        3.74        4.22      4.73 o 
  -2  14  17      155.38      174.23     13.70 o 
  -6  15  17       64.57       70.12      7.77 o 
  -5  15  17       18.97       16.66      9.40 o 
  -4  15  17      166.89      163.08     10.62 o 
  -3  15  17        0.77       -0.82      4.49 o 
  -2  15  17      224.93      285.72     25.56 o 
  -6  16  17      169.27      170.87     11.31 o 
  -5  16  17        1.09        1.81      5.65 o 
  -4  16  17      323.37      325.42     12.23 o 
  -3  16  17       25.16       20.61      5.50 o 
  -5  17  17       29.70       39.80      6.68 o 
  -4  17  17       42.61       41.54      7.52 o 
  -3  17  17        1.40       -7.27      7.75 o 
  -8   0  18       68.72       42.61     14.49 o 
  -7   0  18      299.60      295.07     25.78 o 
  -6   0  18      645.87      594.25     34.56 o 
  -5   0  18      326.90      319.37     25.66 o 
  -4   0  18       22.37        9.59     13.47 o 
  -3   0  18      486.89      553.11     20.42 o 
  -2   0  18       84.96       81.25     20.65 o 
  -1   0  18      220.68      216.53     14.55 o 
  -8   1  18       20.34       37.78     10.47 o 
  -7   1  18        1.74        2.03      8.28 o 
  -6   1  18       75.77       58.76     11.16 o 
  -5   1  18       28.67       41.34     13.30 o 
  -4   1  18      589.28      588.37     23.97 o 
  -3   1  18        0.82       -1.84      4.87 o 
  -2   1  18      288.37      305.67     13.94 o 
  -1   1  18        5.43       -5.00      5.00 o 
  -8   2  18      294.52      306.22     19.10 o 
  -7   2  18       99.40      124.95     14.20 o 
  -6   2  18       96.68       99.24     13.11 o 
  -5   2  18       22.42       23.47      9.89 o 
  -4   2  18       62.85       69.66     12.40 o 
  -3   2  18       77.68       74.11      7.02 o 
  -2   2  18       12.04        9.27      5.18 o 
  -1   2  18       32.44       38.94      6.30 o 
  -8   3  18       35.87       42.06      8.29 o 
  -7   3  18        3.35        2.33      8.87 o 
  -6   3  18       89.69       94.15     12.91 o 
  -5   3  18        7.60        7.41      9.28 o 
  -4   3  18      228.37      231.16     17.55 o 
  -3   3  18       79.75       74.93      7.12 o 
  -2   3  18        2.23       -2.35      4.80 o 
  -1   3  18       12.76       -0.78      6.25 o 
  -7   4  18       95.49      100.08     22.50 o 
  -6   4  18      123.25      131.61     14.28 o 
  -5   4  18        3.59       -8.71      9.14 o 
  -4   4  18        1.85        7.45      5.81 o 
  -3   4  18       41.55       44.05      6.45 o 
  -2   4  18      181.01      174.12      9.38 o 
  -1   4  18        9.44        0.62      6.50 o 
  -7   5  18        0.03       -5.49      5.49 o 
  -6   5  18      830.81      818.55     28.12 o 
  -5   5  18      347.02      330.44     17.58 o 
  -4   5  18      334.47      331.29     14.43 o 
  -3   5  18      310.98      283.12     10.75 o 
  -2   5  18        0.94       -5.10      5.10 o 
  -1   5  18       24.40        7.24     10.16 o 
  -7   6  18       56.18       37.04      8.07 o 
  -6   6  18      491.85      530.25     15.65 o 
  -5   6  18       17.84       24.66      4.84 o 
  -4   6  18      516.23      517.46     17.72 o 
  -3   6  18       82.38       84.18     11.86 o 
  -2   6  18        5.21        3.82      5.21 o 
  -7   7  18      141.31      137.00     11.69 o 
  -6   7  18       17.15       28.60      5.82 o 
  -5   7  18       83.19       92.32      7.21 o 
  -4   7  18        2.42       -3.84      5.62 o 
  -3   7  18      335.11      345.65     11.77 o 
  -2   7  18      247.94      265.59     11.97 o 
  -7   8  18      184.28      210.12     12.00 o 
  -6   8  18        2.52        8.37      4.92 o 
  -5   8  18        5.71       16.31      4.58 o 
  -4   8  18        1.48       -5.32      5.32 o 
  -3   8  18      226.31      216.84     10.20 o 
  -2   8  18      538.64      542.57     14.41 o 
  -7   9  18       29.12       26.65      6.22 o 
  -6   9  18       98.85       93.55      8.54 o 
  -5   9  18       22.91       31.44      5.51 o 
  -4   9  18       63.19       61.14     10.75 o 
  -3   9  18        0.38        1.97      4.96 o 
  -2   9  18       64.23       58.98     12.57 o 
  -7  10  18        0.43       -1.94      7.26 o 
  -6  10  18      680.93      748.62     18.87 o 
  -5  10  18       16.18       13.87      6.86 o 
  -4  10  18      118.63      110.53      8.65 o 
  -3  10  18       28.66       21.54      7.90 o 
  -2  10  18        4.39       -7.16     12.73 o 
  -6  11  18        3.09        5.21      6.10 o 
  -5  11  18        7.84       11.70      5.96 o 
  -4  11  18      355.01      341.34     12.49 o 
  -3  11  18       16.18       17.79      5.37 o 
  -6  12  18       14.90       21.82      5.89 o 
  -5  12  18        6.84        9.80      7.69 o 
  -4  12  18       18.44       25.70      6.44 o 
  -3  12  18       15.43       12.27      5.35 o 
  -6  13  18       19.56       26.68      9.13 o 
  -5  13  18        9.60        8.57      6.16 o 
  -4  13  18       59.21       57.24      7.22 o 
  -3  13  18       89.57       85.15      8.96 o 
  -5  14  18       29.70       44.52      7.00 o 
  -4  14  18       38.30       63.95     12.01 o 
  -7   1  19       49.90       62.08     11.94 o 
  -6   1  19      206.06      185.92     19.03 o 
  -5   1  19      146.29      159.60     15.86 o 
  -4   1  19       56.11       55.56     12.28 o 
  -3   1  19        0.32       -1.38      5.18 o 
  -7   2  19      100.49       80.37     21.73 o 
  -6   2  19      845.42      913.25     30.80 o 
  -5   2  19      283.17      243.57     18.46 o 
  -4   2  19      160.26      170.82     16.42 o 
  -3   2  19       12.30        3.53      5.83 o 
  -7   3  19       41.55       44.37     14.92 o 
  -6   3  19       42.37       58.28     23.37 o 
  -5   3  19       28.74       36.65     11.80 o 
  -4   3  19       92.60       92.57     18.67 o 
  -3   3  19        7.74       11.45      6.67 o 
  -7   4  19        0.21        0.39      8.84 o 
  -6   4  19      108.49      108.45     14.21 o 
  -5   4  19       12.73       23.02     10.71 o 
  -4   4  19      129.83      133.87     15.22 o 
  -3   4  19       98.71      100.86      8.22 o 
  -6   5  19        0.68        4.76      6.14 o 
  -5   5  19        1.66       15.69      6.94 o 
  -4   5  19      193.44      197.30     14.13 o 
  -3   5  19       63.07       56.58      8.62 o 
  -6   6  19       98.74       90.06     11.25 o 
  -5   6  19        0.01       -0.26      4.80 o 
  -4   6  19       44.41       58.13     11.44 o 
  -3   6  19      172.98      167.27      9.72 o 
  -6   7  19       14.28        6.10      5.06 o 
  -5   7  19       16.65       17.79      6.66 o 
  -4   7  19      191.24      189.40     10.50 o 
  -3   7  19        0.13       -3.00      6.62 o 
  -6   8  19        0.23        6.98      5.03 o 
  -5   8  19       40.64       57.03      9.65 o 
  -4   8  19        6.29        3.58      5.55 o 
  -5   9  19       15.62       12.18      7.91 o 
  -4   9  19      166.01      198.50     20.90 o 
  -5  10  19       12.96       18.52     19.45 o 
                                                 
